# Supplementary material for: Exploring the relationship between built environment and multidimensional street market vitality: Insights from urban villages in Shenzhen using multi-source data
Source: PLoS One. 2025 Sep 19;20(9):e0332905. doi: 10.1371/journal.pone.0332905 (PMC12448365; doi:10.1371/journal.pone.0332905)
Supplement: S1 Data — (XLSX) [file pone.0332905.s001.xlsx]

## Sheet: data
ID	latitude	Longitude	Vitality	FAR	Buiding density	Street length	Street width	Integration	Choice	POI density	Mixing degree	Lifeservice POI density	Subway convenience	Bus convenience	Development intensity	Green vision rate	Enclosure degree	Walkbility	Facility visibility
0	22.5278	114.019	0.358	0.298	0.687	0.097	0.143	0.631	0.006	0.392	0	0	0.57	0.143	0.241	0.13	0.901	0.281	0.476
1	22.5277	114.019	0.382	0.3	0.693	0.093	0.17	0.635	0.012	0.26	1	0.333	0.579	0.143	0.241	0.02	0.882	0.245	0.388
2	22.5276	114.02	0.381	0.3	0.692	0.095	0.167	0.635	0.012	0.498	0.946	0.637	0.588	0.143	0.241	0.008	0.897	0.229	0.536
3	22.5276	114.02	0.382	0.301	0.694	0.091	0.173	0.636	0.014	0.124	0	0	0.598	0.143	0.241	0.004	0.921	0.277	0.523
4	22.5275	114.02	0.358	0.317	0.732	0.089	0.129	0.638	0.017	0	0	0	0.609	0.143	0.241	0.003	0.932	0.309	0.515
5	22.5275	114.02	0.419	0.229	0.529	0.147	0.153	0.64	0.021	0.092	0	0	0.62	0.143	0.241	0.002	0.937	0.311	0.439
6	22.5274	114.02	0.377	0.146	0.455	0.116	0.173	0.637	0.037	0.11	0	0	0.634	0.143	0.172	0.005	0.93	0.387	0.43
7	22.5273	114.02	0.574	0.218	0.675	0.063	0.111	0.635	0.039	0.159	0	0	0.649	0.143	0.172	0.001	0.932	0.313	0.454
8	22.5273	114.02	0.358	0.238	0.736	0.081	0.111	0.633	0.041	0	0	0	0.659	0.143	0.172	0	0.933	0.218	0.408
9	22.5268	114.021	0.447	0.224	0.693	0.114	0.152	0.632	0.061	0.696	0.918	0	0.755	0.143	0.172	0	0.939	0.374	0.497
10	22.5269	114.021	0.389	0.225	0.696	0.113	0.161	0.638	0.058	0.343	0.918	0	0.74	0.143	0.172	0.014	0.947	0.349	0.443
11	22.5269	114.021	0.378	0.229	0.71	0.117	0.143	0.638	0.058	0.114	0	0	0.726	0	0.172	0	0.932	0.259	0.47
12	22.527	114.021	0.381	0.234	0.724	0.109	0.122	0.641	0.056	0.236	1	0.302	0.712	0	0.172	0	0.927	0.2	0.448
13	22.5279	114.019	0.382	0.31	0.715	0.096	0.307	0.705	0.185	0.23	1	0.294	0.545	0.143	0.241	0.016	0.888	0.286	0.381
14	22.5278	114.02	0.344	0.329	0.759	0.089	0.232	0.705	0.226	0	0	0	0.555	0.143	0.241	0.012	0.894	0.53	0.233
15	22.5278	114.02	0.344	0.317	0.731	0.091	0.269	0.705	0.226	0.119	0	0.304	0.565	0.143	0.241	0.081	0.881	0.318	0.403
16	22.5277	114.02	0.344	0.319	0.735	0.093	0.27	0.705	0.235	0.232	0	0.594	0.575	0.286	0.241	0.074	0.882	0.454	0.2
17	22.5277	114.02	0.344	0.31	0.715	0.088	0.322	0.703	0.247	0.116	0	0.298	0.586	0.286	0.241	0.007	0.879	0.438	0.149
18	22.5276	114.02	0.42	0.237	0.547	0.148	0.326	0.701	0.271	0.168	0	0	0.597	0.286	0.241	0.027	0.876	0.472	0.111
19	22.528	114.019	0.344	0.318	0.733	0.097	0.222	0.705	0.164	0	0	0	0.535	0.286	0.241	0.03	0.884	0.47	0.367
20	22.528	114.019	0.344	0.286	0.66	0.093	0.274	0.704	0.127	0.117	0	0.3	0.491	0.286	0.241	0.081	0.911	0.483	0.231
21	22.5282	114.019	0.382	0.305	0.703	0.091	0.195	0.455	0	0.223	1	0	0.574	0.286	0.241	0.009	0.961	0.326	0.326
22	22.5282	114.019	0.368	0.289	0.668	0.093	0.144	0.458	0.008	0.332	0.918	0.566	0.467	0.286	0.241	0	0.964	0.209	0.418
23	22.5281	114.019	0.344	0.283	0.653	0.097	0.137	0.46	0.011	0.107	0	0.275	0.477	0.429	0.241	0.002	0.948	0.101	0.424
24	22.5281	114.02	0.344	0.295	0.681	0.099	0.148	0.46	0.011	0	0	0	0.54	0.286	0.241	0	0.963	0.397	0.158
25	22.528	114.02	0.344	0.296	0.684	0.093	0.133	0.461	0.014	0.11	0	0.281	0.624	0.286	0.241	0.01	0.946	0.319	0.472
26	22.5279	114.02	0.344	0.295	0.681	0.093	0.133	0.463	0.016	0	0	0	0.634	0.286	0.241	0	0.961	0.431	0.322
27	22.5279	114.02	0.344	0.304	0.703	0.092	0.144	0.464	0.019	0	0	0	0.645	0.286	0.241	0	0.974	0.542	0.407
28	22.5278	114.02	0.353	0.218	0.504	0.145	0.223	0.58	0.136	0.245	0.918	0	0.677	0.286	0.241	0.006	0.978	0.306	0.479
29	22.5284	114.019	0.381	0.31	0.716	0.092	0.163	0.503	0.024	0.117	0	0	0.577	0.429	0.241	0.215	0.822	0.41	0.302
30	22.5283	114.019	0.381	0.311	0.719	0.095	0.138	0.502	0.024	0	0	0	0.599	0.429	0.241	0.02	0.974	0.206	0.411
31	22.5278	114.02	0.344	0.296	0.684	0.091	0.141	0.464	0.021	0.111	0	0	0.615	0.286	0.241	0	0.973	0.285	0.236
32	22.528	114.02	0.344	0.309	0.712	0.093	0.166	0.582	0.121	0.115	0	0	0.632	0.286	0.241	0.027	0.969	0.333	0.452
33	22.5244	114.027	0.323	0.23	0.712	0.143	0.148	0.583	0.068	0.236	0.918	0	0.649	0	0.172	0.001	0.983	0.377	0.42
34	22.5243	114.027	0.268	0.222	0.688	0.144	0.148	0.576	0.054	0.313	0.946	0.4	0.719	0	0.172	0	1	0.462	0.354
35	22.5241	114.027	0.384	0.22	0.681	0.2	0.148	0.565	0.027	0.572	0.966	0.488	0.705	0	0.172	0	0.993	0.288	0.248
36	22.5239	114.027	0.332	0.237	0.733	0.241	0.096	0.565	0.027	0.114	0	0	0.691	0.143	0.172	0.004	1	0.561	0.477
37	22.5237	114.027	0.332	0.207	0.64	0.224	0.141	0.552	0.015	0	0	0	0.677	0.143	0.172	0.011	1	0.285	0.46
38	22.5247	114.027	0.492	0.285	0.881	0.174	0.037	0.585	0.061	0.468	0.722	0	0.664	0	0.172	0.096	0.887	0.393	0.277
39	22.5245	114.027	0.321	0.241	0.746	0.125	0	0.581	0.058	0	0	0	0.651	0	0.172	0.096	0.887	0.393	0.277
40	22.5244	114.027	0.397	0.257	0.797	0.158	0.007	0.581	0.058	0.48	0.971	0	0.311	0	0.172	0.096	0.887	0.393	0.277
41	22.5242	114.027	0.309	0.256	0.794	0.206	0.037	0.576	0.057	0.469	0.65	1	0.292	0	0.172	0.096	0.887	0.393	0.277
42	22.524	114.027	0.329	0.272	0.842	0.223	0.076	0.58	0.057	0.286	1	0.366	0.273	0.143	0.172	0.096	0.887	0.393	0.277
43	22.5238	114.027	0.42	0.285	0.881	0.227	0.067	0.572	0.056	0.441	0.918	0	0.258	0.286	0.172	0.096	0.887	0.393	0.277
44	22.5236	114.027	0.327	0.266	0.823	0.21	0.067	0.563	0.049	0.154	0	0	0.24	0.286	0.172	0.096	0.887	0.393	0.277
45	22.5279	114.02	0.353	0.225	0.519	0.199	0.137	0.582	0.121	0.168	0	0	0.223	0.286	0.241	0.383	0.952	0.389	0.342
46	22.5271	114.021	0.301	0.22	0.681	0.119	0.233	0.509	0.014	0	0	0	0.211	0.286	0.172	0	0.923	0.412	0.322
47	22.5272	114.021	0.303	0.22	0.683	0.098	0.237	0.509	0.014	0.222	1	0.284	0.308	0.286	0.172	0	0.902	0.234	0.347
48	22.5272	114.021	0.301	0.245	0.758	0.094	0.237	0.508	0.01	0	0	0	0.29	0.286	0.172	0.002	0.914	0.267	0.488
49	22.5273	114.021	0.301	0.222	0.689	0.097	0.237	0.508	0.007	0	0	0	0.275	0.286	0.172	0	0.95	0.379	0.398
50	22.5274	114.021	0.371	0.222	0.688	0.096	0.237	0.508	0.001	0.109	0	0	0.258	0.286	0.172	0.002	0.943	0.184	0.355
51	22.5274	114.021	0.301	0.23	0.713	0.094	0.237	0.508	0.001	0	0	0	0.243	0.286	0.172	0.001	0.929	0.364	0.264
52	22.5276	114.028	0.384	0.335	0.773	0.127	0.052	0.778	0.055	0.391	0.946	0.25	0.229	0.286	0.241	0	0.99	0.151	0.481
53	22.5276	114.028	0.316	0.359	0.829	0.138	0.03	0.778	0.055	0.092	0	0	0.326	0.286	0.241	0	1	0.248	0.439
54	22.5277	114.028	0.268	0.318	0.735	0.141	0.059	0.771	0.062	0.359	0.946	0.23	0.342	0.143	0.241	0.001	0.998	0.066	0.693
55	22.5278	114.028	0.28	0.29	0.67	0.112	0.052	0.767	0.055	0	0	0	0.323	0.143	0.241	0	0.979	0.206	0.474
56	22.5279	114.028	0.348	0.339	0.782	0.14	0.037	0.767	0.055	0.283	0.918	0.242	0.307	0.143	0.241	0.012	0.977	0.133	0.449
57	22.5279	114.028	0.376	0.305	0.705	0.124	0.074	0.763	0.054	0.307	0.918	0	0.276	0.143	0.241	0.002	0.945	0.109	0.289
58	22.528	114.028	0.328	0.285	0.658	0.115	0.089	0.76	0.059	0.116	0	0	0.291	0.143	0.241	0	0.98	0.25	0.513
59	22.5278	114.028	0.33	0.352	0.813	0.152	0.015	0.789	0.066	0.281	0.918	0.239	0.358	0.286	0.241	0	1	0.297	0.488
60	22.5279	114.028	0.326	0.323	0.744	0.127	0.052	0.784	0.053	0.3	1	0.256	0.34	0.286	0.241	0.027	0.994	0.197	0.456
61	22.5279	114.028	0.328	0.321	0.74	0.12	0.052	0.772	0.047	0.219	1	0.28	0.326	0.143	0.241	0.001	0.996	0.243	0.623
62	22.528	114.028	0.288	0.34	0.785	0.133	0.052	0.772	0.047	0	0	0	0.311	0.143	0.241	0	1	0.141	0.543
63	22.5281	114.028	0.293	0.333	0.769	0.119	0.03	0.77	0.045	0	0	0	0.296	0.143	0.241	0	1	0.298	0.55
64	22.5281	114.028	0.335	0.338	0.781	0.115	0.03	0.759	0.039	0.23	0	0	0.375	0.143	0.241	0.001	0.97	0.123	0.509
65	22.5277	114.028	0.283	0.324	0.747	0.119	0.037	0.791	0.083	0.209	1	0.267	0.412	0.429	0.241	0	1	0.198	0.664
66	22.5279	114.027	0.292	0.325	0.75	0.118	0.03	0.798	0.052	0.107	0	0.274	0.393	0.429	0.241	0	1	0.279	0.34
67	22.5279	114.028	0.335	0.343	0.791	0.152	0.044	0.794	0.05	0.091	0	0	0.397	0.286	0.241	0.002	1	0.102	0.703
68	22.528	114.028	0.294	0.312	0.72	0.121	0.044	0.789	0.05	0	0	0	0.377	0.286	0.241	0	0.999	0.251	0.582
69	22.5281	114.028	0.328	0.332	0.766	0.13	0.044	0.78	0.048	0.197	0	0	0.358	0.143	0.241	0.005	0.935	0	0.797
70	22.5281	114.028	0.296	0.34	0.785	0.129	0.03	0.78	0.048	0	0	0	0.343	0.286	0.241	0	0.973	0.122	0.703
71	22.528	114.027	0.299	0.345	0.796	0.129	0.037	0.807	0.023	0	0	0	0.33	0.429	0.241	0	1	0.099	0.617
72	22.5281	114.027	0.3	0.341	0.787	0.15	0.044	0.807	0.023	0	0	0	0.445	0.286	0.241	0.002	0.995	0.022	0.645
73	22.5282	114.028	0.344	0.345	0.795	0.12	0.044	0.791	0.021	0.105	0	0	0.428	0.286	0.241	0.002	0.989	0.13	1
74	22.5282	114.028	0.301	0.386	0.892	0.129	0.044	0.784	0.018	0	0	0	0.411	0.286	0.241	0.001	0.985	0.058	0.381
75	22.5283	114.028	0.474	0.342	0.789	0.13	0.044	0.784	0.018	0.106	0	0	0.395	0.286	0.241	0.064	0.504	0.087	0.492
76	22.5279	114.027	0.299	0.363	0.839	0.136	0.015	0.811	0.026	0	0	0	0.379	0.571	0.241	0	0.991	0.052	0.938
77	22.5278	114.027	0.359	0.355	0.82	0.146	0.052	0.817	0.038	0.092	0	0	0.363	0.571	0.241	0.001	1	0.126	0.749
78	22.5279	114.027	0.299	0.35	0.807	0.134	0.03	0.818	0.036	0	0	0	0.349	0.571	0.241	0	1	0.137	0.711
79	22.5276	114.027	0.355	0.336	0.775	0.142	0.044	0.81	0.07	0.174	1	0.222	0.433	0.571	0.241	0	1	0.307	0.555
80	22.5277	114.027	0.261	0.344	0.795	0.14	0.059	0.808	0.069	0.449	0.96	0.459	0.416	0.571	0.241	0	0.997	0.204	0.406
81	22.5278	114.027	0.289	0.339	0.781	0.143	0.022	0.805	0.067	0	0	0	0.364	0.571	0.241	0	0.996	0.191	0.516
82	22.5276	114.027	0.283	0.348	0.803	0.148	0.022	0.793	0.085	0	0	0	0.384	0.429	0.241	0	1	0.221	0.691
83	22.5275	114.028	0.38	0.343	0.792	0.141	0.037	0.784	0.058	0.283	1	0.242	0.403	0.429	0.241	0.004	1	0.234	0.319
84	22.5281	114.027	0.319	0.335	0.774	0.14	0.022	0.84	0.125	0	0	0	0.463	0.571	0.241	0	1	0.253	0.774
85	22.5282	114.027	0.318	0.347	0.802	0.14	0.037	0.84	0.118	0	0	0	0.35	0.571	0.241	0	1	0.282	0.87
86	22.5282	114.027	0.381	0.354	0.817	0.132	0.037	0.838	0.104	0.098	0	0	0.274	0.571	0.241	0.096	0.887	0.393	0.277
87	22.5283	114.027	0.318	0.347	0.801	0.135	0.015	0.836	0.101	0	0	0	0.792	0.429	0.241	0.096	0.887	0.393	0.277
88	22.5284	114.027	0.259	0.345	0.797	0.13	0.037	0.831	0.098	0.098	0	0	0.815	0.286	0.241	0.096	0.887	0.393	0.277
89	22.5284	114.027	0.382	0.35	0.808	0.131	0.052	0.824	0.086	0.097	0	0	0.831	0.286	0.241	0.096	0.887	0.393	0.277
90	22.5285	114.028	0.511	0.358	0.826	0.128	0.037	0.821	0.089	0.196	1	0	0.849	0.286	0.241	0.096	0.887	0.393	0.277
91	22.5277	114.027	0.414	0.38	0.878	0.146	0.037	0.817	0.038	0	0	0	0.864	0.571	0.241	0	1	0.102	0.686
92	22.5276	114.027	0.414	0.341	0.787	0.143	0.037	0.81	0.07	0.172	1	0	0.891	0.571	0.241	0	1	0.128	0.619
93	22.5276	114.027	0.382	0.36	0.83	0.141	0.037	0.8	0.088	0.191	1	0.244	0.504	0.571	0.241	0	1	0.159	0.64
94	22.5275	114.027	0.342	0.331	0.764	0.131	0.044	0.8	0.088	0	0	0	0.49	0.571	0.241	0.001	0.982	0.261	0.741
95	22.5274	114.027	0.342	0.333	0.768	0.15	0.015	0.804	0.089	0.09	0	0	0.918	0.571	0.241	0	1	0.205	0.914
96	22.528	114.027	0.41	0.343	0.792	0.145	0.037	0.84	0.126	0.369	0.811	0	0.934	0.714	0.241	0	1	0.15	0.774
97	22.5274	114.027	0.382	0.3	0.692	0.143	0.037	0.792	0.066	0.189	1	0	0.77	0.571	0.241	0.027	0.998	0.353	0.65
98	22.5262	114.029	0.269	0.205	0.634	0.189	0.111	0.682	0.114	0.189	0.918	0	0.951	0.143	0.172	0	1	0.161	0.509
99	22.5262	114.029	0.162	0.247	0.765	0.17	0.104	0.663	0.102	0	0	0	0.968	0.143	0.172	0	0.943	0.214	0.514
100	22.5263	114.029	0.306	0.255	0.79	0.176	0.119	0.663	0.102	0.208	0.918	0	0.983	0.143	0.172	0	0.957	0.086	0.495
101	22.5263	114.029	0.294	0.274	0.849	0.177	0.104	0.653	0.08	0.211	1	0.18	1	0.143	0.172	0.002	0.879	0.384	0.192
102	22.5264	114.029	0.246	0.278	0.859	0.14	0.1	0.634	0.065	0.171	1	0.219	0.894	0.143	0.172	0.004	0.808	0.257	0.242
103	22.5264	114.029	0.538	0.241	0.746	0.065	0.115	0.634	0.065	0.542	0.946	0.347	0.91	0.143	0.172	0.003	0.789	0.305	0.101
104	22.5265	114.029	0.204	0.287	0.889	0.213	0.096	0.63	0.061	0	0	0	0.942	0.143	0.172	0.006	0.784	0.483	0.285
105	22.5265	114.03	0.214	0.263	0.813	0.172	0.096	0.614	0.02	0.079	0	0.203	0.957	0.143	0.172	0.047	0.51	0.139	0.24
106	22.5261	114.028	0.266	0.217	0.673	0.18	0.119	0.702	0.103	0.129	0	0	0.925	0.143	0.172	0.001	0.964	0.096	0.464
107	22.5261	114.029	0.3	0.262	0.811	0.18	0.081	0.461	0.014	0.274	0.946	0	0.987	0.143	0.172	0.096	0.887	0.393	0.277
108	22.5263	114.028	0.28	0.26	0.804	0.193	0.059	0.536	0.001	0.221	1	0	0.973	0.143	0.172	0.096	0.887	0.393	0.277
109	22.526	114.029	0.193	0.287	0.889	0.176	0.081	0	0	0.071	0	0	0.878	0.143	0.172	0.096	0.887	0.393	0.277
110	22.526	114.029	0.265	0.26	0.804	0.185	0.096	0.527	0.005	0.14	0	0	0.957	0.143	0.172	0.096	0.887	0.393	0.277
111	22.5261	114.029	0.173	0.247	0.765	0.168	0.081	0.457	0.015	0	0	0	0.942	0.143	0.172	0.096	0.887	0.393	0.277
112	22.5267	114.021	0.414	0.162	0.503	0.192	0.17	0.625	0.065	0.238	0.918	0	0.925	0.286	0.172	0	0.924	0.209	0.406
113	22.5266	114.021	0.382	0.211	0.486	0.195	0.159	0.63	0.062	0.304	0.946	0.194	0.91	0.286	0.241	0.023	0.93	0.272	0.297
114	22.5265	114.021	0.338	0.297	0.686	0.119	0.133	0.63	0.062	0.209	1	0.268	0.896	0.286	0.241	0.001	0.935	0.158	0.411
115	22.5265	114.022	0.389	0.237	0.546	0.13	0.152	0.639	0.061	0.288	0.918	0	0.972	0.429	0.241	0.01	0.932	0.226	0.322
116	22.5264	114.022	0.398	0.235	0.543	0.109	0.133	0.656	0.057	0.105	0	0	0.892	0.429	0.241	0.004	0.926	0.483	0.317
117	22.5263	114.022	0.401	0.256	0.59	0.236	0.158	0.661	0.057	0.118	1	0	0.87	0.571	0.241	0.004	0.937	0.164	0.525
118	22.5262	114.022	0.416	0.248	0.572	0.201	0.144	0.662	0.036	0.135	1	0	0.857	0.571	0.241	0.007	0.933	0.234	0.417
119	22.5261	114.022	0.37	0.324	0.748	0.111	0.17	0.664	0.032	0.212	1	0.272	0.844	0.571	0.241	0.002	0.939	0.245	0.473
120	22.5261	114.022	0.301	0.321	0.74	0.113	0.148	0.669	0.028	0	0	0	0.829	0.571	0.241	0.002	0.942	0.256	0.315
121	22.526	114.022	0.301	0.315	0.728	0.115	0.141	0.672	0.022	0	0	0	0.809	0.571	0.241	0	0.961	0.398	0.368
122	22.5259	114.022	0.301	0.307	0.709	0.107	0.141	0.663	0.019	0	0	0	0.796	0.571	0.241	0	0.966	0.173	0.36
123	22.5259	114.023	0.279	0.304	0.701	0.112	0.152	0.662	0.017	0.111	0	0	0.777	0.571	0.241	0	0.966	0.173	0.36
124	22.5258	114.023	0.301	0.17	0.392	0.176	0.141	0.664	0.013	0	0	0	0.449	0.571	0.241	0.014	0.969	0.137	0.567
125	22.5265	114.022	0.362	0.198	0.457	0.101	0.4	0.547	0.015	0.306	0	0	0.472	0.571	0.241	0	0.969	0.509	0.258
126	22.5264	114.022	0.391	0.285	0.659	0.097	0.359	0.544	0.012	0.209	0	0	0.494	0.571	0.241	0	0.951	0.238	0.392
127	22.5264	114.022	0.383	0.24	0.554	0.105	0.348	0.544	0.012	0.1	0	0	0.509	0.571	0.241	0	0.963	0.405	0.194
128	22.5262	114.023	0.383	0.287	0.663	0.096	0.348	0.53	0.008	0.212	0	0	0.534	0.571	0.241	0	0.969	0.394	0.377
129	22.5262	114.023	0.315	0.305	0.703	0.089	0.356	0.552	0.006	0.221	0	0	0.556	0.571	0.241	0	0.97	0.369	0.31
130	22.5263	114.023	0.566	0.272	0.628	0.105	0.356	0.54	0.01	0.201	0	0	0.567	0.571	0.241	0	0.968	0.446	0.043
131	22.5259	114.023	0.221	0.147	0.34	0.227	0.385	0.701	0.07	0.067	0	0	0.698	0.571	0.241	0.147	0.877	0.583	0.08
132	22.526	114.023	0.269	0.291	0.671	0.09	0.385	0.711	0.078	0	0	0	0.688	0.571	0.241	0	0.925	0.319	0.179
133	22.5261	114.023	0.196	0.279	0.644	0.096	0.389	0.713	0.104	0.103	0	0	0.678	0.571	0.241	0	0.944	0.501	0.257
134	22.5261	114.022	0.269	0.281	0.648	0.1	0.37	0.713	0.108	0	0	0	0.669	0.571	0.241	0	0.936	0.599	0.227
135	22.5262	114.022	0.351	0.264	0.608	0.111	0.378	0.712	0.162	0	0	0	0.738	0.571	0.241	0	0.907	0.558	0.179
136	22.5262	114.022	0.429	0.291	0.672	0.098	0.415	0.711	0.168	0.417	0	0	0.71	0.571	0.241	0.01	0.906	0.615	0.229
137	22.5263	114.022	0.309	0.292	0.674	0.091	0.385	0.713	0.188	0.11	0	0	0.697	0.571	0.241	0	0.904	0.526	0.35
138	22.5261	114.023	0.473	0.175	0.404	0.215	0.437	0.552	0.006	0.077	0	0	0.723	0.571	0.241	0	0.928	0.553	0.173
139	22.5271	114.024	0.354	0.124	0.287	0.136	0.452	0.728	0.175	0.091	0	0	0.684	0.857	0.241	0.004	0.997	0.356	0.27
140	22.5271	114.024	0.401	0.094	0.216	0.143	0.463	0.752	0.195	0.087	0	0	0.671	0.714	0.241	0.007	0.958	0.311	0.382
141	22.5271	114.024	0.369	0.095	0.22	0.065	0.452	0.758	0.21	0	0	0	0.659	0.714	0.241	0.015	0.947	0.224	0.13
142	22.5271	114.024	0.348	0.113	0.26	0.052	0.452	0.764	0.215	0.153	0	0	0.647	0.714	0.241	0.023	0.95	0.472	0.252
143	22.527	114.024	0.351	0.101	0.234	0.063	0.463	0.77	0.24	0.137	0	0	0.635	0.714	0.241	0.037	0.936	0.301	0.215
144	22.527	114.024	0.589	0.095	0.219	0.131	0.47	0.77	0.24	0.331	0.811	0.212	0.623	0.714	0.241	0.143	0.908	0.557	0.093
145	22.527	114.024	0.4	0.092	0.213	0.058	0.456	0.784	0.266	0.234	0	0	0.608	0.714	0.241	0.133	0.79	0.345	0.289
146	22.527	114.024	0.434	0.117	0.271	0.063	0.463	0.89	0.159	0.102	0	0.262	0.642	0.714	0.241	0.121	0.589	0.407	0.189
147	22.5292	114.021	0.395	0.132	0.412	0.144	0.367	0.675	0.504	0.518	0.946	0.331	0.612	0.714	0.172	0.311	0.385	0.477	0.17
148	22.529	114.021	0.43	0.103	0.322	0.149	0.37	0.666	0.488	0.372	0.918	0	0.625	0.714	0.172	0.32	0.572	0.486	0.17
149	22.5289	114.021	0.508	0.093	0.29	0.078	0.374	0.637	0.491	0.712	1	0	0.518	0.429	0.172	0.195	0.462	0.223	0.413
150	22.5288	114.022	0.39	0.096	0.3	0.162	0.374	0.646	0.49	0.423	0.811	0	0.559	0.429	0.172	0.185	0.399	0.57	0.239
151	22.5286	114.022	0.426	0.095	0.298	0.139	0.363	0.642	0.473	0.351	0.918	0	0.551	0.429	0.172	0.101	0.768	0.507	0.041
152	22.5285	114.022	0.395	0.109	0.34	0.038	0.356	0.639	0.476	0.24	0	0	0.171	0.429	0.172	0.06	0.834	0.519	0.132
153	22.5284	114.022	0.39	0.13	0.403	0.062	0.363	0.639	0.476	0.192	0	0	0.169	0.286	0.172	0.02	0.737	0.401	0.068
154	22.5271	114.02	0.359	0.211	0.653	0.117	0.152	0.642	0.053	0.114	0	0	0.173	0	0.172	0	0.931	0.362	0.491
155	22.5271	114.02	0.29	0.221	0.685	0.061	0.133	0.642	0.053	0	0	0	0.185	0.143	0.172	0.02	0.922	0.239	0.296
156	22.5272	114.02	0.381	0.231	0.717	0.067	0.133	0.644	0.048	0.158	0	0	0.191	0.143	0.172	0.001	0.937	0.391	0.322
157	22.5272	114.02	0.39	0.243	0.752	0.057	0.144	0.629	0.043	0.175	0	0	0.177	0.143	0.172	0.001	0.916	0.465	0.258
158	22.5269	114.021	0.38	0.181	0.563	0.127	0.3	0.668	0.449	0.25	0.918	0	0.137	0.286	0.172	0	0.868	0.447	0.252
159	22.527	114.021	0.371	0.185	0.574	0.102	0.333	0.674	0.44	0.383	0	0	0.139	0.286	0.172	0	0.873	0.525	0.301
160	22.5271	114.021	0.342	0.182	0.563	0.088	0.281	0.679	0.439	0	0	0	0.142	0.286	0.172	0.001	0.883	0.355	0.228
161	22.5271	114.021	0.442	0.184	0.572	0.098	0.315	0.686	0.44	0.397	0.811	0	0.147	0.286	0.172	0	0.897	0.458	0.265
162	22.5272	114.021	0.342	0.189	0.586	0.098	0.285	0.692	0.438	0.497	0.961	0.254	0.152	0.286	0.172	0	0.852	0.533	0.077
163	22.5272	114.021	0.342	0.188	0.584	0.095	0.281	0.699	0.423	0.202	0	0	0.158	0.143	0.172	0.001	0.909	0.557	0.304
164	22.5273	114.02	0.342	0.181	0.563	0.049	0.285	0.702	0.403	0.124	0	0	0.165	0.143	0.172	0.001	0.916	0.506	0.279
165	22.5274	114.02	0.384	0.194	0.602	0.088	0.333	0.702	0.402	0.367	0.811	0.235	0.219	0.286	0.172	0.001	0.897	0.348	0.198
166	22.5274	114.02	0.349	0.19	0.591	0.098	0.289	0.704	0.388	0.174	1	0	0.263	0.286	0.172	0.001	0.904	0.599	0.326
167	22.5275	114.02	0.342	0.185	0.573	0.1	0.281	0.691	0.38	0.261	0	0.668	0.201	0.286	0.172	0.015	0.924	0.459	0.206
168	22.5275	114.02	0.388	0.134	0.418	0.125	0.293	0.694	0.378	0.39	0.722	0.798	0.206	0.286	0.172	0.017	0.902	0.585	0.291
169	22.5275	114.021	0.301	0.13	0.404	0.05	0.348	0.456	0.001	0	0	0	0.198	0.143	0.172	0.006	0.982	0.363	0.248
170	22.5276	114.021	0.301	0.276	0.853	0.088	0.148	0.458	0.003	0.109	0	0	0.195	0.286	0.172	0.014	0.99	0.222	0.584
171	22.5276	114.02	0.301	0.245	0.758	0.096	0.148	0.462	0.004	0	0	0	0.193	0.286	0.172	0.071	0.998	0.387	0.468
172	22.5281	114.019	0.388	0.223	0.514	0.114	0.293	0.704	0.12	0.343	0	0	0.193	0.286	0.241	0.147	0.898	0.39	0.234
173	22.5278	114.019	0.303	0.232	0.535	0.096	0.133	0.631	0.006	0	0	0	0.535	0.286	0.241	0.234	0.766	0.464	0.206
174	22.5279	114.019	0.303	0.265	0.611	0.099	0.144	0.628	0.004	0	0	0	0.522	0.286	0.241	0.31	0.848	0.283	0.179
175	22.5303	114.02	0.353	0.224	0.639	0.096	0.311	0.41	0.03	0	0	0	0.519	0.857	0.19	0.019	0.956	0.366	0.435
176	22.5303	114.02	0.393	0.229	0.653	0.096	0.311	0.43	0.028	0.134	0	0	0.506	0.857	0.19	0.054	0.945	0.266	0.428
177	22.5304	114.02	0.384	0.22	0.628	0.101	0.311	0.41	0.03	0.128	0	0	0.452	0.857	0.19	0.061	0.92	0.367	0.19
178	22.5303	114.02	0.307	0.131	0.491	0.097	0.348	0.393	0.027	0	0	0	0.615	0.857	0.138	0.168	0.955	0.419	0.201
179	22.5303	114.02	0.307	0.082	0.313	0.188	0.348	0.464	0.021	0	0	0	0.646	0.857	0.138	0.251	0.953	0.211	0.324
180	22.5303	114.019	0.367	0.158	0.452	0.074	0.311	0.524	0.096	0	0	0	0.636	0.857	0.19	0.248	0.973	0.605	0.183
181	22.5305	114.02	0.578	0.872	0.526	0.096	0.519	0.418	0.008	0	0	0	0.654	0.857	1	0.314	0.882	0.868	0.016
182	22.5305	114.02	0.584	1	0.605	0.087	0.519	0.418	0.008	0.108	0	0	0.663	0.857	1	0.309	0.759	0.816	0.036
183	22.5305	114.02	0.578	0.889	0.537	0.108	0.519	0.418	0.008	0.195	1	0.25	0.673	0.857	1	0.344	0.877	0.731	0.207
184	22.5306	114.02	0.578	0.163	0.09	0.078	0.519	0.418	0.008	0	0	0	0.686	0.714	1	0.164	0.835	0.524	0.18
185	22.5306	114.02	0.82	0.632	0.379	0.079	0.519	0.418	0.008	0.314	0	0	0.567	0.857	1	0.246	0.766	0.419	0.03
186	22.5306	114.02	0.578	0.725	0.436	0.079	0.519	0.418	0.008	0.157	0	0	0.587	0.857	1	0.345	0.75	0.446	0.101
187	22.5306	114.02	0.529	0.711	0.427	0.099	0.519	0.418	0.008	0.137	0	0	0.545	0.857	1	0.419	0.839	0.466	0.022
188	22.5302	114.02	0.307	0.092	0.35	0.141	0.326	0.466	0.031	0	0	0	0.659	0.857	0.138	0.392	0.957	0.549	0.026
189	22.5299	114.02	0.307	0.124	0.466	0.11	0.333	0.465	0.092	0	0	0	0.556	0.857	0.138	0.247	0.993	0.382	0.215
190	22.5302	114.02	0.422	0.19	0.711	0.096	0.152	0.415	0.009	0.297	0	0	0.568	0.857	0.138	0.025	0.984	0.05	0.542
191	22.5302	114.02	0.402	0.184	0.688	0.016	0.141	0.415	0.009	0.309	0	0	0.584	0.857	0.138	0.078	0.992	0.149	0.574
192	22.5302	114.02	0.596	0.192	0.718	0.096	0.141	0.427	0.011	0.15	0	0	0.604	0.857	0.138	0.014	0.989	0.324	0.369
193	22.5302	114.02	0.604	0.19	0.71	0.098	0.141	0.43	0.014	0.149	0	0	0.623	0.857	0.138	0.005	0.983	0.122	0.565
194	22.5302	114.02	0.382	0.192	0.719	0.1	0.133	0.432	0.014	0.148	0	0	0.534	1	0.138	0	0.991	0.286	0.552
195	22.5302	114.019	0.543	0.223	0.833	0.089	0.141	0.44	0.017	0.16	0	0	0.516	0.857	0.138	0.016	0.998	0.142	0.439
196	22.5281	114.02	0.269	0.273	0.63	0.156	0.148	0.582	0.103	0.207	1	0	0.642	0.286	0.241	0.402	0.938	0.29	0.338
197	22.5281	114.02	0.382	0.355	0.819	0.159	0.148	0.582	0.103	0.132	0	0	0.528	0.286	0.241	0.012	1	0.114	0.598
198	22.5282	114.02	0.338	0.308	0.71	0.142	0.152	0.582	0.074	0.233	0	0	0.54	0.286	0.241	0.295	0.48	0.24	0.109
199	22.5283	114.02	0.372	0.388	0.895	0.141	0.141	0.582	0.074	0.139	0	0	0.553	0.286	0.241	0.015	1	0.041	0.53
200	22.5285	114.02	0.358	0.301	0.695	0.198	0.156	0.544	0.031	0.116	0	0	0.569	0.429	0.241	0.005	0.966	0.076	0.653
201	22.5245	114.027	0.332	0.244	0.757	0.131	0.133	0.587	0.072	0	0	0	0.59	0	0.172	0.004	0.969	0.321	0.433
202	22.5245	114.027	0.323	0.257	0.797	0.131	0.089	0.585	0.032	0.107	0	0	0.609	0	0.172	0.001	0.942	0.267	0.764
203	22.5246	114.027	0.39	0.248	0.767	0.16	0.081	0.6	0.035	0.18	1	0	0.629	0.143	0.172	0	0.942	0.195	0.566
204	22.5243	114.027	0.381	0.264	0.816	0.14	0.085	0.579	0.031	0.101	0	0	0.37	0	0.172	0	0.987	0.264	0.609
205	22.5242	114.027	0.346	0.28	0.865	0.15	0.074	0.575	0.032	0.094	0	0	0.395	0	0.172	0.001	1	0.159	0.812
206	22.524	114.027	0.346	0.249	0.77	0.206	0.085	0.561	0.03	0.144	0	0	0.408	0	0.172	0	1	0.119	0.642
207	22.5238	114.027	0.346	0.233	0.722	0.237	0.085	0.561	0.03	0	0	0	0.39	0.143	0.172	0	1	0.343	0.659
208	22.5246	114.027	0.383	0.15	0.467	0.135	0.144	0.635	0.227	0.523	0.914	0.574	0.753	0	0.172	0	0.971	0.486	0.155
209	22.5244	114.027	0.351	0.159	0.493	0.153	0.148	0.642	0.244	0	0	0	0.59	0	0.172	0.001	0.967	0.579	0.456
210	22.5243	114.027	0.392	0.169	0.524	0.195	0.148	0.64	0.206	0.284	0.96	0.145	0.605	0	0.172	0	0.94	0.555	0.225
211	22.5241	114.028	0.371	0.177	0.548	0.234	0.159	0.635	0.19	0.249	0.971	0	0.639	0.286	0.172	0	0.962	0.377	0.435
212	22.5239	114.028	0.357	0.175	0.545	0.21	0.17	0.634	0.179	0.399	0.87	0.292	0.734	0.286	0.172	0	0.971	0.414	0.276
213	22.5237	114.028	0.387	0.171	0.531	0.217	0.17	0.624	0.148	0.332	0.959	0.142	0.771	0.286	0.172	0.001	0.97	0.39	0.201
214	22.5247	114.027	0.436	0.181	0.561	0.158	0.178	0.636	0.22	0.399	0.79	0	0.793	0	0.172	0	0.965	0.569	0.385
215	22.5248	114.027	0.345	0.255	0.788	0.16	0.081	0.422	0.007	0	0	0	0.809	0	0.172	0.096	0.887	0.393	0.277
216	22.5235	114.028	0.333	0.165	0.512	0.23	0.141	0.62	0.138	0.209	1	0.267	0.825	0.429	0.172	0.005	0.972	0.667	0.344
217	22.5246	114.028	0.345	0.281	0.869	0.142	0.052	0.455	0.001	0	0	0	0.843	0	0.172	0.096	0.887	0.393	0.277
218	22.5245	114.028	0.36	0.244	0.755	0.149	0.052	0.455	0.004	0.136	0	0	0.87	0	0.172	0.096	0.887	0.393	0.277
219	22.5243	114.028	0.383	0.275	0.851	0.193	0.063	0.449	0.001	0.113	0	0	0.859	0	0.172	0.096	0.887	0.393	0.277
220	22.5241	114.028	0.382	0.296	0.915	0.245	0.07	0.393	0.001	0.282	0.918	0.241	0.842	0.286	0.172	0.096	0.887	0.393	0.277
221	22.5239	114.028	0.363	0.296	0.915	0.204	0.078	0.4	0	0.772	0.87	0	0.829	0.286	0.172	0.096	0.887	0.393	0.277
222	22.5238	114.028	0.322	0.263	0.815	0.219	0.067	0.382	0	0.211	0	0	0.815	0.429	0.172	0.096	0.887	0.393	0.277
223	22.5236	114.028	0.297	0.269	0.831	0.23	0.052	0.382	0	0	0	0	0.802	0.429	0.172	0.096	0.887	0.393	0.277
224	22.5291	114.02	0.424	0.284	0.655	0.261	0.333	0.512	0.045	0.361	0.811	0	0.815	0.857	0.241	0.241	0.809	0.434	0.138
225	22.529	114.02	0.556	0.224	0.517	0.099	0.333	0.514	0.05	0	0	0	0.833	0.714	0.241	0.446	0.505	0.159	0.011
226	22.5289	114.02	0.556	0.198	0.458	0.098	0.333	0.521	0.053	0.18	0	0	0.792	0.286	0.241	0.211	0.394	0.305	0.104
227	22.5289	114.019	0.419	0.244	0.562	0.106	0.3	0.613	0.162	0.205	0	0	0.8	0.429	0.241	0.368	0.746	0.386	0.152
228	22.5269	114.021	0.342	0.116	0.362	0.131	0.3	0.669	0.463	0	0	0	0.782	0.429	0.172	0.005	0.829	0.51	0.162
229	22.5277	114.02	0.301	0.13	0.403	0.131	0.156	0.465	0.006	0	0	0	0.772	0.286	0.172	0.111	0.969	0.582	0.189
230	22.5276	114.02	0.301	0.183	0.568	0.093	0.156	0.463	0.005	0	0	0	0.766	0.286	0.172	0.107	0.983	0.101	0.336
231	22.5279	114.022	0.325	0.158	0.492	0.164	0.222	0.502	0.009	0.31	1	0	0.781	0.429	0.172	0.026	0.973	0.337	0.17
232	22.527	114.021	0.315	0.13	0.403	0.14	0.281	0.511	0.017	0.087	0	0	0.753	0.429	0.172	0.001	0.935	0.262	0.459
233	22.5268	114.021	0.513	0.219	0.506	0.195	0.393	0.672	0.456	0.408	0.863	0.298	0.74	0.429	0.241	0	0.918	0.665	0.319
234	22.5267	114.022	0.388	0.248	0.573	0.115	0.37	0.672	0.456	0.249	0.918	0	0.714	0.571	0.241	0	0.872	0.25	0.123
235	22.5267	114.022	0.412	0.246	0.568	0.136	0.341	0.678	0.458	0.294	0.811	0.188	0.752	0.429	0.241	0	0.912	0.423	0.402
236	22.5266	114.022	0.34	0.255	0.588	0.116	0.348	0.689	0.455	0.158	1	0	0.732	0.571	0.241	0	0.885	0.574	0.198
237	22.5265	114.022	0.482	0.237	0.547	0.233	0.348	0.701	0.454	0.094	0	0	0.717	0.571	0.241	0	0.878	0.508	0.232
238	22.5264	114.022	0.381	0.24	0.554	0.152	0.348	0.713	0.188	0.061	0	0	0.702	0.571	0.241	0	0.89	0.609	0.101
239	22.5266	114.022	0.477	0.128	0.295	0.139	0.385	0.548	0.019	0.13	0	0	0.708	0.571	0.241	0	0.984	1	0.062
240	22.5267	114.022	0.484	0.184	0.425	0.23	0.2	0.689	0.432	0.165	0	0	0.692	0.714	0.241	0	0.998	0.549	0.002
241	22.5269	114.022	0.435	0.223	0.515	0.168	0.17	0.681	0.439	0.33	0	0	0.682	0.714	0.241	0	0.999	0.625	0.062
242	22.527	114.022	0.499	0.266	0.613	0.21	0.17	0.525	0.019	0.201	0	0	0.666	0.857	0.241	0	1	0.686	0.015
243	22.527	114.022	0.502	0.289	0.668	0.167	0.156	0.681	0.439	0.145	1	0	0.656	0.714	0.241	0.001	0.967	0.659	0.26
244	22.5268	114.022	0.481	0.285	0.659	0.23	0.156	0.689	0.432	0.058	0	0	0.766	0.714	0.241	0.001	0.966	0.382	0.16
245	22.5267	114.022	0.483	0.337	0.777	0.22	0.159	0.712	0.422	0.354	1	0	0.734	0.714	0.241	0.002	0.933	0.602	0.072
246	22.5271	114.022	0.442	0.281	0.648	0.095	0.148	0.673	0.427	0.104	0	0	0.728	0.714	0.241	0	0.964	0.473	0.088
247	22.5272	114.023	0.437	0.294	0.679	0.235	0.159	0.663	0.443	0.196	0	0	0.723	0.857	0.241	0	1	0.636	0.035
248	22.5272	114.022	0.436	0.266	0.615	0.137	0.174	0.668	0.442	0.24	0.918	0	0.753	0.857	0.241	0	0.956	0.444	0.135
249	22.5273	114.022	0.385	0.302	0.698	0.154	0.159	0.663	0.443	0.225	0.918	0	0.632	0.857	0.241	0	0.963	0.438	0.231
250	22.5274	114.023	0.499	0.292	0.675	0.074	0.148	0.655	0.45	0.367	1	0	0.638	0.857	0.241	0	0.928	0.636	0.174
251	22.5274	114.023	0.499	0.277	0.64	0.353	0.159	0.437	0.003	0.187	0	0	0.645	0.857	0.241	0	0.997	0.747	0.139
252	22.5276	114.023	0.435	0.176	0.407	0.212	0.148	0.59	0.1	0.061	0	0	0.657	0.857	0.241	0	0.954	0.675	0.148
253	22.5277	114.023	0.58	0.178	0.412	0.256	0.152	0.687	0.454	0.167	1	0	0.667	0.857	0.241	0.078	0.967	0.702	0.005
254	22.5272	114.021	0.374	0.153	0.475	0.221	0.185	0.629	0.287	0.164	0	0.419	0.691	0.429	0.172	0.096	0.887	0.393	0.277
255	22.527	114.022	0.374	0.257	0.593	0.26	0.193	0.498	0.004	0.052	0	0.132	0.721	0.571	0.241	0.006	0.974	0.766	0.091
256	22.5272	114.022	0.365	0.179	0.413	0.224	0.159	0.626	0.311	0.268	0.918	0.228	0.713	0.571	0.241	0.003	0.968	0.862	0.132
257	22.5273	114.022	0.371	0.186	0.429	0.141	0.181	0.627	0.317	0.129	0	0	0.706	0.571	0.241	0.096	0.887	0.393	0.277
258	22.5274	114.022	0.414	0.056	0.178	0.135	0.17	0.627	0.317	0.259	1	0.331	0.679	0.286	0.172	0.001	0.991	0.565	0.168
259	22.5274	114.022	0.371	0.11	0.254	0.078	0.17	0.626	0.334	0.6	1	0.512	0.736	0.571	0.241	0.007	1	0.759	0.221
260	22.5276	114.022	0.456	0.112	0.259	0.162	0.167	0.625	0.332	0.394	0.918	0	0.757	0.571	0.241	0.063	0.918	0.735	0.057
261	22.5275	114.022	0.324	0.064	0.202	0.291	0.163	0.626	0.334	0.359	1	0	0.778	0.429	0.172	0.003	1	0.795	0.117
262	22.5278	114.022	0.33	0.119	0.275	0.324	0.222	0.643	0.355	0.075	0	0	0.799	0.571	0.241	0.044	0.809	0.488	0.125
263	22.5278	114.022	0.338	0.055	0.175	0.325	0.215	0.64	0.334	0.206	0	0	0.811	0.429	0.172	0.053	0.987	0.556	0.119
264	22.5277	114.023	0.581	0.257	0.594	0.256	0.178	0.687	0.454	0.143	0	0	0.822	0.857	0.241	0	0.991	0.563	0.232
265	22.5279	114.023	0.413	0.24	0.555	0.084	0.17	0.679	0.381	0.13	0	0	0.845	0.857	0.241	0.006	0.972	0.343	0.156
266	22.528	114.023	0.499	0.33	0.762	0.101	0.185	0.674	0.381	0	0	0	0.834	0.857	0.241	0.002	0.97	0.699	0.032
267	22.5281	114.023	0.659	0.36	0.831	0.059	0.178	0.67	0.37	0.326	0	0	0.86	0.714	0.241	0	0.977	0.611	0.221
268	22.5279	114.023	0.529	0.252	0.582	0.245	0.185	0.679	0.381	0.428	0.79	0	0.866	0.857	0.241	0.011	0.983	0.567	0.042
269	22.5285	114.022	0.517	0.193	0.598	0.016	0.437	0.779	0.47	0.238	0	0	0.855	0.857	0.172	0.096	0.939	0.482	0.171
270	22.5285	114.022	0.493	0.185	0.575	0	0.437	0.784	0.486	0.299	0	0	0.827	0.857	0.172	0.05	0.884	0.506	0.168
271	22.5285	114.023	0.494	0.271	0.669	0.044	0.43	0.784	0.486	0.341	0	0	0.815	0.857	0.224	0.024	0.918	0.818	0.138
272	22.5284	114.023	0.394	0.186	0.46	0.042	0.437	0.787	0.495	0.347	1	0	0.796	0.857	0.224	0.013	0.913	0.623	0.04
273	22.5284	114.023	0.508	0.148	0.364	0.058	0.444	0.792	0.513	0.463	0.918	0	0.784	0.857	0.224	0.006	0.95	0.682	0.207
274	22.5283	114.023	0.429	0.177	0.438	0.05	0.444	0.798	0.542	0.333	1	0	0.761	0.857	0.224	0.001	0.934	0.568	0.12
275	22.5283	114.023	0.576	0.253	0.624	0.079	0.467	0.801	0.541	0.935	0.863	0	0.477	0.857	0.224	0	0.937	0.578	0.285
276	22.5282	114.023	0.483	0.235	0.581	0.005	0.452	0.805	0.555	0	0	0	0.493	0.714	0.224	0	0.927	0.491	0.177
277	22.5282	114.023	0.483	0.224	0.552	0.019	0.452	0.812	0.564	0	0	0	0.51	0.714	0.224	0	0.942	0.605	0.114
278	22.5282	114.023	0.518	0.206	0.507	0.092	0.481	0.812	0.564	0.63	0	0	0.525	0.714	0.224	0.001	0.918	0.735	0.039
279	22.5281	114.023	0.429	0.198	0.489	0.139	0.452	0.819	0.635	0.136	1	0	0.54	0.857	0.224	0	0.959	0.429	0.14
280	22.528	114.023	0.424	0.207	0.511	0.066	0.496	0.826	0.787	0.318	0.918	0	0.562	0.857	0.224	0	0.942	0.434	0.366
281	22.5279	114.023	0.456	0.193	0.475	0.145	0.519	0.831	0.786	0.406	0.811	0	0.579	0.857	0.224	0	0.948	0.349	0.074
282	22.5279	114.023	0.396	0.234	0.577	0.046	0.526	0.845	0.774	0.779	0.811	0	0.595	0.857	0.224	0	0.961	0.553	0.097
283	22.5278	114.023	0.475	0.222	0.548	0.043	0.544	0.845	0.774	1	0.865	0	0.608	0.857	0.224	0	0.911	0.595	0.339
284	22.5278	114.024	0.392	0.16	0.395	0.049	0.452	0.854	0.788	0.558	0.918	0	0.437	0.857	0.224	0.001	0.976	0.647	0.048
285	22.5277	114.024	0.411	0.124	0.305	0.073	0.444	0.837	0.614	0.153	0	0	0.444	0.857	0.224	0	0.966	0.711	0.107
286	22.5277	114.024	0.489	0.19	0.468	0.089	0.452	0.849	0.623	0.403	0	0	0.449	0.857	0.224	0.001	0.921	0.453	0.068
287	22.5277	114.024	0.382	0.187	0.461	0.051	0.43	0.856	0.625	0	0	0	0.459	0.857	0.224	0.002	0.962	0.707	0.23
288	22.5277	114.024	0.423	0.131	0.323	0.055	0.47	0.86	0.625	0.53	0	0	0.427	0.857	0.224	0.001	0.949	0.65	0.186
289	22.5276	114.024	0.551	0.078	0.193	0.056	0.441	0.863	0.632	0.204	0	0	0.608	0.857	0.224	0.005	0.951	0.722	0.191
290	22.5276	114.024	0.451	0.155	0.383	0.165	0.459	0.873	0.61	0.24	0.918	0.205	0.608	0.857	0.224	0.002	0.98	0.518	0.216
291	22.5276	114.024	0.487	0.173	0.427	0.047	0.467	0.866	0.597	0.294	0	0	0.607	0.857	0.224	0.003	0.917	0.571	0.138
292	22.5275	114.024	0.403	0.158	0.391	0.125	0.441	0.873	0.565	0.233	1	0.199	0.607	0.714	0.224	0.005	0.898	0.647	0.228
293	22.5275	114.024	0.402	0.173	0.427	0.054	0.441	0.883	0.548	0.217	1	0.278	0.618	0.714	0.224	0.006	0.88	0.634	0.181
294	22.5274	114.025	0.599	0.142	0.351	0.167	0.47	0.883	0.548	0.425	0.918	0.363	0.217	0.714	0.224	0.023	0.822	0.527	0.174
295	22.5294	114.022	0.525	0.122	0.379	0.088	0.407	0.599	0.049	0.417	1	0	0.248	0.714	0.172	0.339	0.967	0.642	0.18
296	22.5293	114.022	0.733	0.101	0.316	0.106	0.4	0.599	0.049	0.377	1	0	0.526	0.714	0.172	0.345	0.879	0.417	0.12
297	22.5292	114.022	0.398	0.136	0.423	0.077	0.4	0.616	0.066	0.232	0	0	0.501	0.857	0.172	0.369	0.978	0.41	0.06
298	22.5291	114.022	0.501	0.128	0.398	0.072	0.407	0.616	0.066	0.439	0	0	0.51	0.714	0.172	0.337	0.967	0.552	0.209
299	22.529	114.022	0.625	0.146	0.452	0.153	0.407	0.616	0.066	0.257	1	0	0.52	0.714	0.172	0.448	1	0.442	0.247
300	22.5288	114.022	0.606	0.162	0.502	0.098	0.4	0.627	0.07	0.188	0	0	0.53	0.571	0.172	0.291	0.95	0.51	0.114
301	22.5288	114.022	0.398	0.179	0.557	0.065	0.4	0.638	0.163	0.269	0	0	0.541	0.571	0.172	0.173	0.973	0.469	0.088
302	22.5287	114.022	0.43	0.15	0.468	0.047	0.393	0.642	0.193	0.63	0	0	0.552	0.857	0.172	0.188	0.915	0.479	0.132
303	22.5286	114.022	0.529	0.037	0.118	0.154	0.437	0.645	0.197	0.208	1	0	0.563	0.857	0.172	0.192	0.919	0.778	0.093
304	22.5294	114.022	0.401	0.184	0.57	0.144	0.274	0	0	0	0	0	0.552	0.857	0.172	0.539	0.621	0.486	0.032
305	22.5294	114.022	0.604	0.175	0.543	0.037	0.289	0	0	0.349	0	0	0.267	0.857	0.172	0.428	0.741	0.309	0.129
306	22.5294	114.022	0.824	0.126	0.393	0.14	0.304	0	0	0.164	0	0	0.289	0.857	0.172	1	0.515	0.247	0.102
307	22.5295	114.022	0.536	0.069	0.216	0.157	0.304	0.599	0.049	0.296	1	0	0.305	0.714	0.172	0.354	0.946	0.458	0.157
308	22.5293	114.021	0.457	0.174	0.539	0.14	0.326	0.687	0.5	0.38	0.946	0.243	0.325	0.857	0.172	0.185	0.398	0.674	0.017
309	22.5285	114.022	0.585	0.197	0.522	0.074	0.352	0.737	0.448	0.271	0	0	0.353	0.857	0.207	0.036	0.938	0.62	0.181
310	22.5284	114.022	0.429	0.2	0.529	0.112	0.341	0.73	0.434	0.371	0.946	0	0.368	0.857	0.207	0.04	0.946	0.546	0.149
311	22.5283	114.022	0.407	0.182	0.482	0.138	0.356	0.727	0.426	0.624	0.954	0	0.381	0.857	0.207	0.159	0.959	0.5	0.122
312	22.5283	114.022	0.419	0.203	0.629	0.11	0.339	0.723	0.416	0.143	0	0	0.218	0.429	0.172	0.291	0.823	0.317	0.03
313	22.5282	114.022	0.499	0.101	0.315	0.12	0.341	0.719	0.406	0.487	0	0	0.221	0.429	0.172	0.012	0.839	0.447	0.228
314	22.5307	114.021	0.487	0.153	0.406	0.171	0.333	0.529	0.025	0.142	0	0	0.218	0.857	0.207	0.191	0.759	0.515	0.177
315	22.5306	114.021	0.553	0.148	0.392	0.107	0.422	0.619	0.088	0.516	0	0	0.219	0.857	0.207	0.341	0.536	0.343	0.079
316	22.5305	114.021	0.482	0.142	0.375	0.175	0.422	0.611	0.1	0.68	0	0	0.226	0.857	0.207	0.272	0.664	0.306	0.181
317	22.5303	114.021	0.516	0.108	0.287	0.097	0.452	0.598	0.104	0.178	0	0	0.721	0.857	0.207	0.413	0.912	0.185	0.046
318	22.5302	114.021	0.605	0.103	0.274	0.145	0.422	0.586	0.095	0.296	0	0	0.729	0.857	0.207	0.501	0.621	0.344	0.056
319	22.53	114.021	0.607	0.192	0.509	0.207	0.496	0.574	0.086	0.314	0	0	0.735	0.857	0.207	0.581	0.85	0.407	0.051
320	22.5299	114.021	0.491	0.12	0.317	0.079	0.452	0.565	0.078	0.644	0	0	0.746	0.857	0.207	0.378	0.715	0.175	0.215
321	22.5298	114.021	0.51	0.137	0.363	0.063	0.333	0.561	0.08	0.264	0	0	0.753	0.714	0.207	0.36	0.674	0.056	0.088
322	22.5297	114.021	0.477	0.174	0.46	0.08	0.459	0.556	0.084	0.951	0	0	0.764	0.714	0.207	0.259	0.684	0.22	0.056
323	22.5306	114.021	0.398	0.192	0.508	0.08	0.367	0.529	0.025	0.25	0	0	0.786	0.857	0.207	0.239	0.941	0.429	0.021
324	22.5306	114.021	0.408	0.119	0.315	0.009	0.385	0.529	0.025	0	0	0	0.779	0.857	0.207	0.208	0.798	0.318	0.103
325	22.5305	114.021	0.408	0.243	0.644	0.119	0.363	0.508	0.026	0.362	1	0.464	0.762	0.857	0.207	0.41	0.942	0.403	0.029
326	22.5304	114.02	0.469	0.157	0.415	0.181	0.37	0.438	0.025	0.252	0	0	0.738	0.857	0.207	0.568	0.986	0.338	0.018
327	22.5303	114.02	0.396	0.213	0.564	0.149	0.363	0.412	0.026	0.148	0	0	0.724	0.857	0.207	0.686	0.986	0.381	0.023
328	22.5305	114.025	0.595	0.062	0.405	0.159	0.327	0.896	0.307	0.337	0	0	0.714	0.571	0.069	0.336	0.733	0.332	0.214
329	22.5304	114.025	0.389	0.056	0.369	0.069	0.307	0.905	0.308	0	0	0	0.702	0.714	0.069	0.172	0.963	0.282	0.348
330	22.5302	114.025	0.371	0.17	0.451	0.196	0.319	0.918	0.325	0.101	0	0	0.695	0.714	0.207	0.231	0.96	0.468	0.328
331	22.5301	114.025	0.342	0.159	0.422	0.098	0.307	0.933	0.306	0.173	0	0	0.437	0.571	0.207	0.048	0.946	0.608	0.292
332	22.53	114.025	0.388	0.19	0.502	0.129	0.311	0.942	0.325	0.502	0.946	0	0.452	0.571	0.207	0.049	0.974	0.487	0.417
333	22.5298	114.025	0.383	0.203	0.537	0.195	0.322	0.95	0.328	0.176	1	0	0.467	0.714	0.207	0.046	0.92	0.572	0.321
334	22.5297	114.025	0.373	0.196	0.518	0.136	0.315	0.95	0.328	0.239	0	0	0.483	0.857	0.207	0.016	0.868	0.536	0.296
335	22.5296	114.025	0.349	0.199	0.526	0.141	0.322	0.974	0.333	0.354	0.918	0	0.498	0.857	0.207	0.004	0.822	0.479	0.375
336	22.5294	114.025	0.382	0.183	0.485	0.14	0.322	0.976	0.452	0.121	0	0	0.516	0.857	0.207	0.009	0.998	0.549	0.464
337	22.5293	114.025	0.478	0.165	0.437	0.232	0.307	0.976	0.452	0.182	0	0	0.536	0.857	0.207	0	0.915	0.554	0.394
338	22.5291	114.025	0.516	0.18	0.476	0.154	0.307	0.993	0.504	0.282	1	0	0.546	0.571	0.207	0	0.942	0.695	0.397
339	22.529	114.025	0.346	0.206	0.545	0.109	0.311	0.991	0.512	0.387	1	0	0.557	0.571	0.207	0	0.609	0.504	0.465
340	22.5288	114.025	0.396	0.207	0.548	0.186	0.33	0.991	0.541	0.644	0.971	0	0.577	0.571	0.207	0.001	0.534	0.374	0.44
341	22.5287	114.025	0.363	0.057	0.153	0.097	0.315	1	0.544	0.387	0	0	0.593	0.571	0.207	0.006	0.573	0.404	0.368
342	22.5273	114.027	0.486	0.356	0.822	0.187	0.319	0.983	0.851	0.583	0.918	0.331	0.599	0.571	0.241	0.138	0.931	0.361	0.37
343	22.5275	114.027	0.515	0.35	0.807	0.196	0.315	0.981	0.84	0.575	0.878	0.654	0.74	0.571	0.241	0.173	0.925	0.116	0.393
344	22.5276	114.027	0.524	0.357	0.824	0.185	0.307	0.979	0.909	0.475	0.914	0.174	0.711	0.714	0.241	0.021	0.965	0.39	0.24
345	22.5278	114.027	0.457	0.381	0.88	0.179	0.33	0.987	1	0	0	0	0.684	0.714	0.241	0.042	0.924	0.256	0.169
346	22.528	114.026	0.468	0.353	0.814	0.186	0.319	0.987	1	0.345	0.865	0	0.672	0.571	0.241	0.131	0.894	0.179	0.17
347	22.5281	114.026	0.505	0.341	0.787	0.185	0.319	0.806	0.375	0.431	0.921	0	0.666	0.571	0.241	0.12	0.945	0.288	0.129
348	22.5283	114.026	0.392	0.327	0.755	0.195	0.319	0.802	0.347	0.247	0.918	0	0.66	0.571	0.241	0.039	0.961	0.608	0.186
349	22.5284	114.026	0.346	0.364	0.841	0.181	0.311	0.802	0.347	0.252	1	0	0.654	0.571	0.241	0.041	0.929	0.148	0.158
350	22.5285	114.026	0.411	0.234	0.652	0.094	0.793	0.793	0.28	0.223	0	0	0.639	0.571	0.195	0.242	0.717	0.326	0.144
351	22.5287	114.026	0.343	0.215	0.531	0.164	0.681	0.778	0.229	0.258	0.811	0.165	0.617	0.571	0.224	0.315	0.97	0.17	0.123
352	22.5288	114.026	0.324	0.18	0.445	0.197	0.667	0.769	0.162	0.129	0	0	0.018	0.571	0.224	0.096	0.986	0.084	0.144
353	22.5291	114.026	0.394	0.166	0.409	0.34	0.593	0.746	0.145	0.206	0.959	0	0.039	0.571	0.224	0.062	0.977	0.269	0.01
354	22.5293	114.026	0.398	0.172	0.425	0.141	0.622	0.748	0.14	0.175	0.946	0	0.063	0.571	0.224	0.016	0.99	0.18	0.2
355	22.5305	114.026	0.381	0.158	0.419	0.113	1	0.508	0.001	0	0	0	0	0.286	0.207	0.788	0.91	0.662	0.175
356	22.5303	114.026	0.327	0.12	0.319	0.169	0.993	0.679	0.158	0.074	0	0	0.088	0.286	0.207	0.602	0.521	0.509	0.186
357	22.5302	114.026	0.339	0.162	0.429	0.165	0.844	0.679	0.158	0.134	1	0.171	0.191	0.286	0.207	0.477	0.941	0.59	0.17
358	22.5301	114.026	0.341	0.135	0.358	0.143	0.844	0.661	0.165	0	0	0	0.11	0.143	0.207	0.423	0.84	0.429	0.2
359	22.53	114.026	0.381	0.141	0.373	0.071	0.541	0.499	0.007	0	0	0	0.132	0.143	0.207	0.126	0.773	0.656	0.354
360	22.5299	114.026	0.352	0.142	0.377	0.061	0.541	0.49	0.008	0.489	0.811	0.313	0.15	0.143	0.207	0.018	0.514	0.45	0.324
361	22.5298	114.026	0.391	0.215	0.569	0.124	0.541	0.603	0.048	0.159	0	0	0.604	0.143	0.207	0.005	0.656	0.528	0.364
362	22.5296	114.026	0.348	0.164	0.434	0.244	0.541	0.538	0.002	0.191	0.946	0.122	0.526	0.429	0.207	0	1	0.26	0.446
363	22.5294	114.026	0.417	0.111	0.274	0.095	0.696	0.718	0.071	0.211	0.918	0	0.172	0.429	0.224	0.017	0.931	0.201	0.162
364	22.5271	114.03	0.316	0.223	0.591	0.098	0.756	0.667	0.049	0.064	0	0	0.216	0.143	0.207	0.29	0.324	0.668	0.001
365	22.5271	114.03	0.31	0.215	0.568	0.132	0.719	0.675	0.069	0.058	0	0	0.242	0.143	0.207	0.071	0.489	0.448	0.019
366	22.527	114.03	0.349	0.221	0.584	0.139	0.696	0.677	0.085	0.245	0.811	0	0.263	0.143	0.207	0.031	0.677	0.56	0.008
367	22.527	114.03	0.337	0.161	0.427	0.157	0.756	0.675	0.122	0.123	0	0	0.284	0.143	0.207	0.014	0.736	0.503	0.003
368	22.5269	114.029	0.392	0.178	0.472	0.153	0.778	0.593	0.027	0.211	0.811	0	0.323	0.143	0.207	0.006	0.742	0.445	0
369	22.5269	114.029	0.28	0.19	0.504	0.13	0.756	0.681	0.174	0.069	0	0	0.298	0.143	0.207	0.004	0.856	0.515	0.001
370	22.5269	114.029	0.28	0.194	0.512	0.1	0.689	0.692	0.179	0.073	0	0	0.352	0.143	0.207	0.003	0.887	0.464	0.001
371	22.5268	114.029	0.276	0.19	0.504	0.129	0.719	0.699	0.192	0.06	0	0	0.375	0.143	0.207	0.003	0.862	0.503	0.009
372	22.5247	114.027	0.4	0.239	0.739	0.168	0.163	0.595	0.08	0.133	1	0.17	0.07	0	0.172	0	0.97	0.331	0.415
373	22.5249	114.027	0.382	0.179	0.554	0.177	0.178	0.639	0.222	0.201	0.918	0	0.238	0	0.172	0	0.967	0.661	0.326
374	22.5268	114.029	0.31	0.194	0.513	0.116	0.681	0.707	0.2	0.129	0	0	0.213	0.143	0.207	0.001	0.893	0.423	0.001
375	22.5268	114.029	0.32	0.177	0.469	0.155	0.778	0.526	0.007	0.134	0.918	0	0.203	0.143	0.207	0.013	0.825	0.655	0
376	22.5268	114.028	0.325	0.221	0.586	0.173	0.689	0.726	0.222	0.328	0.921	0.419	0.177	0.143	0.207	0.019	0.842	0.593	0
377	22.5268	114.028	0.307	0.222	0.587	0.134	0.733	0.739	0.219	0.245	0.946	0.314	0.227	0.143	0.207	0.01	0.841	0.697	0.006
378	22.5267	114.028	0.346	0.153	0.405	0.149	0.874	0.741	0.323	0.164	0	0	0.252	0.143	0.207	0.012	0.739	0.706	0
379	22.5267	114.028	0.188	0.166	0.439	0.043	0.659	0.755	0.453	0	0	0	0.279	0.143	0.207	0.015	0.83	0.574	0.033
380	22.5266	114.028	0.304	0.167	0.444	0.167	0.57	0.765	0.495	0.151	0	0	0.263	0.143	0.207	0.026	0.884	0.498	0.122
381	22.5266	114.028	0.366	0.184	0.488	0.192	0.489	0.765	0.495	0.077	0	0	0.189	0.143	0.207	0.031	0.903	0.512	0.026
382	22.5267	114.028	0.475	0.188	0.498	0.149	0.844	0.803	0.513	0.083	1	0	0.155	0.429	0.207	0.032	0.87	0.48	0.006
383	22.5266	114.027	0.38	0.169	0.448	0.212	0.778	0.803	0.513	0.16	0.946	0.102	0.142	0.429	0.207	0.117	0.701	0.442	0.021
384	22.5266	114.03	0.306	0.179	0.555	0.215	0.23	0.432	0.003	0.149	0	0	0.116	0.143	0.172	0.027	0	0.032	0.396
385	22.526	114.028	0.271	0.241	0.747	0.174	0.104	0.708	0.101	0.132	1	0	0.093	0.143	0.172	0.006	0.989	0.049	0.401
386	22.5233	114.028	0.39	0.161	0.5	0.192	0.141	0.609	0.106	0.421	0.87	0.154	0.306	0.429	0.172	0.041	0.952	0.463	0.168
387	22.5232	114.028	0.499	0.231	0.716	0.19	0.174	0.609	0.106	0.557	0.937	0.285	0.664	0.429	0.172	0.034	0.937	0.343	0.261
388	22.526	114.028	0.2	0.257	0.796	0.093	0.085	0.713	0.113	0.108	0	0	0.682	0.143	0.172	0	0.98	0.179	0.331
389	22.5259	114.028	0.331	0.272	0.841	0.071	0.085	0.713	0.113	0.129	0	0	0.333	0.143	0.172	0	0.98	0.208	0.388
390	22.5251	114.027	0.345	0.107	0.334	0.205	0.185	0.642	0.233	0.239	0.811	0	0.35	0	0.172	0.002	0.906	0.433	0.265
391	22.5249	114.027	0.4	0.16	0.496	0.245	0.148	0.713	0.142	0.098	1	0.126	0.514	0	0.172	0.001	0.989	0.335	0.51
392	22.5235	114.028	0.401	0.275	0.852	0.236	0.081	0.556	0.047	0.272	0.946	0.174	0.592	0.429	0.172	0.096	0.887	0.393	0.277
393	22.5233	114.028	0.36	0.273	0.846	0.215	0.096	0.549	0.038	0.37	0.722	0.189	0.669	0.429	0.172	0.096	0.887	0.393	0.277
394	22.5231	114.028	0.409	0.096	0.3	0.225	0.126	0.477	0.045	0.583	0.887	0	0.69	0.429	0.172	0.096	0.887	0.393	0.277
395	22.5232	114.028	0.339	0.227	0.704	0.148	0.396	0.438	0.039	0.341	0.87	0.125	0.71	0.429	0.172	0	0.974	0.345	0.244
396	22.5233	114.028	0.331	0.199	0.617	0.246	0.396	0.432	0.037	0.233	0.975	0.17	0.662	0.429	0.172	0	0.982	0.601	0.283
397	22.5234	114.028	0.345	0.217	0.671	0.092	0.322	0.412	0.029	0.067	0	0	0.618	0.429	0.172	0	0.996	0.728	0.163
398	22.5234	114.029	0.362	0.227	0.703	0.063	0.322	0.404	0.014	0.436	0	0	0.611	0.429	0.172	0	1	0.466	0.423
399	22.5259	114.028	0.243	0.269	0.831	0.181	0.037	0.532	0.009	0.287	0.946	0	0.29	0.143	0.172	0.096	0.887	0.393	0.277
400	22.5258	114.028	0.3	0.259	0.876	0.168	0.044	0.532	0.009	0.306	0.946	0.196	0.315	0.143	0.155	0.096	0.887	0.393	0.277
401	22.5258	114.028	0.377	0.237	0.734	0.094	0.037	0.522	0.007	0.344	0.918	0	0.34	0.143	0.172	0.096	0.887	0.393	0.277
402	22.5258	114.028	0.336	0.286	0.884	0.095	0.059	0.442	0	0.369	0.918	0.314	0.357	0.143	0.172	0.096	0.887	0.393	0.277
403	22.5262	114.029	0.185	0.185	0.573	0.139	0.059	0.457	0.015	0	0	0	0.169	0.143	0.172	0.096	0.887	0.393	0.277
404	22.5262	114.029	0.195	0.228	0.707	0.066	0.059	0.447	0.006	0	0	0	0.157	0.143	0.172	0.096	0.887	0.393	0.277
405	22.5263	114.03	0.277	0.296	0.916	0.218	0.059	0.402	0.001	0.114	1	0	0.13	0.143	0.172	0.096	0.887	0.393	0.277
406	22.5264	114.03	0.205	0.245	0.759	0.175	0.067	0.402	0.001	0.067	0	0	0.109	0.143	0.172	0.096	0.887	0.393	0.277
407	22.5264	114.03	0.313	0.149	0.462	0.182	0.148	0.43	0.002	0.13	0	0	0.088	0.143	0.172	0.096	0.887	0.393	0.277
408	22.5235	114.029	0.327	0.101	0.315	0.048	0.322	0.4	0.01	0.357	0.918	0	0.601	0.429	0.172	0.005	0.991	0.612	0.212
409	22.5231	114.028	0.322	0.159	0.495	0.103	0.322	0.449	0.042	0.123	0	0	0.694	0.429	0.172	0.031	0.972	0.448	0.267
410	22.5236	114.027	0.344	0.223	0.69	0.234	0.081	0.548	0.026	0	0	0	0.633	0.143	0.172	0.002	0.995	0.262	0.492
411	22.5235	114.027	0.332	0.185	0.575	0.192	0.137	0.552	0.011	0.315	0.971	0.322	0.703	0.286	0.172	0.05	0.995	0.399	0.19
412	22.5235	114.027	0.344	0.22	0.683	0.182	0.067	0.54	0.024	0.364	0	0	0.693	0.143	0.172	0.072	0.978	0.375	0.203
413	22.5234	114.027	0.323	0.229	0.711	0.22	0.144	0.552	0.011	0.242	1	0.207	0.722	0.286	0.172	0.414	0.79	0.534	0.16
414	22.5265	114.028	0.289	0.263	0.814	0.139	0.059	0.516	0.002	0.261	1	0	0.71	0.143	0.172	0.096	0.887	0.393	0.277
415	22.5265	114.028	0.315	0.265	0.821	0.088	0.052	0.547	0	0.272	0	0	0.323	0.143	0.172	0.096	0.887	0.393	0.277
416	22.5265	114.028	0.221	0.282	0.874	0.083	0.044	0.547	0	0.132	0	0	0.298	0.143	0.172	0.096	0.887	0.393	0.277
417	22.5264	114.028	0.309	0.263	0.814	0.151	0.052	0.541	0.001	0.269	0.918	0	0.271	0.143	0.172	0.096	0.887	0.393	0.277
418	22.5289	114.027	0.41	0.114	0.263	0.192	0.852	0.697	0.021	0.186	0	0	0.272	0.286	0.241	0.457	0.609	0.366	0.143
419	22.5288	114.027	0.418	0.119	0.276	0.206	0.77	0.704	0.028	0.293	0.811	0	0.413	0.286	0.241	0.707	0.616	0.171	0.02
420	22.5287	114.028	0.361	0.222	0.513	0.198	0.57	0.821	0.101	0.155	0.918	0.132	0.382	0.286	0.241	0.455	0.658	0.231	0.329
421	22.5286	114.028	0.443	0.185	0.426	0.228	0.711	0.821	0.089	0.266	0.96	0.136	0.354	0.286	0.241	0.474	0.585	0.125	0.205
422	22.5285	114.028	0.401	0.265	0.611	0.199	0.793	0.789	0.047	0.124	0.918	0.106	0.321	0.286	0.241	0.507	0.645	0.167	0.042
423	22.5284	114.028	0.401	0.208	0.48	0.213	0.844	0.769	0.011	0.186	0.811	0	0.291	0.143	0.241	0.772	0.667	0.303	0.216
424	22.5282	114.028	0.343	0.358	0.826	0.119	0.059	0.77	0.046	0.106	0	0	0.26	0.143	0.241	0.008	0.943	0.064	0.636
425	22.5283	114.028	0.3	0.262	0.605	0.115	0.059	0.763	0.021	0	0	0	0.262	0.143	0.241	0.077	0.95	0.065	0.555
426	22.5283	114.028	0.357	0.045	0.103	0.21	0.822	0.761	0.018	0	0	0	0.249	0.143	0.241	0.652	0.813	0.426	0.047
427	22.5282	114.028	0.298	0.338	0.78	0.078	0.059	0.76	0.037	0	0	0	0.227	0.143	0.241	0.008	0.965	0.305	0.489
428	22.529	114.027	0.439	0.055	0.128	0.177	0.719	0.536	0.015	0.318	0.918	0	0.219	0.286	0.241	0.824	0.773	0.351	0.072
429	22.5281	114.028	0.332	0.319	0.736	0.094	0.074	0.757	0.073	0.134	0	0	0.442	0.143	0.241	0	0.995	0.185	0.192
430	22.5282	114.029	0.329	0.047	0.109	0.193	0.8	0.758	0.02	0	0	0	0.198	0.143	0.241	0.754	0.701	0.524	0.158
431	22.5281	114.029	0.398	0.141	0.326	0.196	0.793	0.757	0.073	0.131	0	0	0.198	0.143	0.241	0.713	0.811	0.444	0.114
432	22.5308	114.025	0.595	0.089	0.569	0.537	0.326	0.855	0.266	0.572	0.571	0.098	0.169	0.571	0.069	0.382	0.897	0.436	0.346
433	22.5281	114.029	0.386	0.037	0.086	0.206	0.778	0.63	0.025	0.32	0	0	0.696	0.143	0.241	0.693	0.71	0.532	0.053
434	22.5279	114.029	0.502	0.137	0.315	0.469	0.719	0.738	0.095	0.358	0.503	0	0.138	0.143	0.241	0.472	0.709	0.433	0.149
435	22.5277	114.029	0.508	0.24	0.553	0.237	0.785	0.777	0.12	0.155	0	0	0.078	0.143	0.241	0.496	0.4	0.305	0.136
436	22.5268	114.027	0.439	0.248	0.574	0.197	0.104	0.964	0.85	0.117	0	0	0.044	0.571	0.241	0.061	0.762	0.265	0.302
437	22.5271	114.027	0.578	0.167	0.387	0.515	0.57	0.976	0.848	0.219	0.928	0.07	0.388	0.571	0.241	0.451	0.876	0.25	0.121
438	22.5291	114.027	0.479	0.151	0.348	0.23	0.844	0.66	0.223	0.342	0.971	0	0.399	0.286	0.241	0.496	0.502	0.267	0.021
439	22.5293	114.027	0.429	0	0	0.273	0.689	0.648	0.214	0.296	0	0	0.424	0.143	0.241	0.428	0.291	0.271	0.201
440	22.5295	114.026	0.544	0.203	0.468	0.16	0.852	0.602	0.222	0.312	0.96	0.319	0.469	0.143	0.241	0.56	0.552	0.41	0.013
441	22.5294	114.027	0.381	0.101	0.233	0.234	0.793	0.478	0.018	0.129	0	0	0.502	0.143	0.241	0.476	0.494	0.385	0.087
442	22.5296	114.026	0.426	0.242	0.558	0.105	0.496	0.602	0.222	0.112	0	0	0.573	0.143	0.241	0.38	0.415	0.396	0.101
443	22.5265	114.024	0.498	0.271	0.624	1	0.689	0.869	0.159	0.164	0	0	0.539	0.714	0.241	0.033	0.495	0.344	0.128
444	22.529	114.019	0.409	0.146	0.336	0.169	0.433	0.607	0.168	0.335	0.811	0	0.598	0.429	0.241	0.118	0.792	0.357	0.046
445	22.5291	114.019	0.422	0.067	0.155	0.224	0.446	0.604	0.169	0.263	0	0	0.803	0.714	0.241	0.089	0.747	0.197	0.059
446	22.5291	114.019	0.414	0.084	0.195	0.263	0.433	0.599	0.173	0.158	1	0	0.373	0.714	0.241	0.027	0.831	0.304	0.163
447	22.5291	114.02	0.45	0.258	0.596	0.212	0.43	0.595	0.175	0.234	1	0	0.365	0.857	0.241	0.164	0.689	0.477	0.007
448	22.5288	114.019	0.329	0.224	0.517	0.217	0.437	0.625	0.113	0.389	1	0.498	0.362	0.429	0.241	0.429	0.8	0.701	0.189
449	22.5289	114.02	1	0.179	0.413	0.099	0.385	0.521	0.055	0.178	0	0	0.362	0.286	0.241	0.188	0.175	0.413	0.123
450	22.528	114.021	0.42	0.005	0.19	0.327	0.348	0.318	0	0.138	0	0	0.407	0.286	0	0.051	0.959	0.305	0.317
451	22.5278	114.022	0.382	0.193	0.445	0.102	0.326	0.591	0.137	0.175	0	0	0.42	0.571	0.241	0.039	0.888	0.731	0.056
452	22.5283	114.022	0.58	0.062	0.195	0.155	0.333	0.633	0.482	0.321	0.918	0	0.62	0.286	0.172	0.055	0.773	0.6	0.037
453	22.5282	114.022	0.417	0.198	0.615	0.053	0.333	0.535	0	0.206	0	0	0.681	0.286	0.172	0.014	0.641	0.361	0.182
454	22.5277	114.022	0.388	0.215	0.495	0.052	0.333	0.591	0.137	0.261	0	0	0.58	0.714	0.241	0.065	0.897	0.608	0.042
455	22.5277	114.022	0.403	0.241	0.556	0.058	0.328	0.592	0.139	0.252	0	0	0.607	0.857	0.241	0.083	0.903	0.517	0.082
456	22.5276	114.022	0.569	0.315	0.728	0.07	0.326	0.588	0.141	0.232	0	0	0.698	0.857	0.241	0.031	0.88	0.323	0.286
457	22.5276	114.022	0.448	0.364	0.84	0.2	0.326	0.59	0.1	0	0	0	0.709	0.857	0.241	0.01	0.913	0.61	0.299
458	22.5285	114.023	0.532	0.052	0.226	0.048	0.474	0.659	0.108	0.439	1	0	0.721	0.857	0.121	0.004	1	0.404	0.334
459	22.5286	114.023	0.571	0.151	0.632	0.093	0.326	0.655	0.102	0.455	0.918	0	0.734	0.857	0.121	0	1	0.326	0.26
460	22.5287	114.023	0.397	0.102	0.428	0.121	0.548	0.655	0.102	0.123	0	0	0.655	0.857	0.121	0.003	1	0.465	0.129
461	22.5287	114.023	0.37	0.088	0.37	0.092	0.519	0.631	0.081	0	0	0	0.652	0.857	0.121	0.007	0.987	0.746	0.138
462	22.5288	114.023	0.46	0.135	0.565	0.129	0.326	0.629	0.058	0.343	0	0	0.649	0.857	0.121	0.016	0.975	0.36	0.221
463	22.529	114.023	0.452	0.1	0.419	0.19	0.474	0.617	0.036	0.06	0	0	0.647	1	0.121	0.111	0.943	0.348	0.382
464	22.5292	114.023	0.434	0.097	0.259	0.133	0.578	0	0	0.197	0	0	0.643	1	0.207	0.797	0.934	0.35	0.104
465	22.5287	114.023	0.535	0.072	0.71	0.08	0.178	0.555	0.044	0.119	0	0	0.63	0.857	0.034	0.04	0.95	0.293	0.353
466	22.5286	114.023	0.44	0.189	0.501	0.039	0.185	0.555	0.044	0.457	0	0	0.623	0.857	0.207	0	0.994	0.312	0.437
467	22.5286	114.023	0.355	0.215	0.57	0.027	0.156	0.558	0.045	0	0	0	0.668	0.857	0.207	0	1	0.34	0.467
468	22.5286	114.023	0.382	0.171	0.453	0.045	0.141	0.549	0.022	0.207	0	0	0.684	0.857	0.207	0	1	0.692	0.268
469	22.5286	114.023	0.405	0.224	0.593	0.093	0.141	0.544	0.016	0.126	0	0	0.696	0.857	0.207	0.003	1	0.426	0.271
470	22.5285	114.023	0.418	0.203	0.538	0.135	0.156	0.484	0	0.2	0	0	0.705	0.857	0.207	0	1	0.405	0.246
471	22.5283	114.023	0.345	0.197	0.521	0.089	0.207	0.52	0.011	0	0	0	0.717	0.857	0.207	0.019	0.97	0.257	0.222
472	22.5283	114.024	0.381	0.292	0.773	0.088	0.144	0.528	0.03	0.113	0	0	0.733	0.714	0.207	0	1	0.526	0.316
473	22.5282	114.024	0.345	0.199	0.526	0.03	0.141	0.536	0.046	0.197	0	0	0.757	0.714	0.207	0	0.999	0.498	0.297
474	22.5282	114.024	0.54	0.231	0.613	0.197	0.159	0.542	0.063	0.074	0	0	0.773	0.714	0.207	0	1	0.406	0.303
475	22.528	114.024	0.427	0.193	0.511	0.126	0.178	0.585	0.001	0.288	0.722	0	0.789	0.857	0.207	0	0.988	0.416	0.015
476	22.5278	114.024	0.369	0.214	0.567	0.119	0.178	0.692	0.008	0.332	0	0	0.799	0.857	0.207	0	0.995	0.305	0.451
477	22.5276	114.024	0.468	0.165	0.382	0.116	0.448	0.759	0.228	0.212	0	0	0.831	0.857	0.241	0.001	0.93	0.253	0.442
478	22.5275	114.024	0.381	0.152	0.35	0.093	0.441	0.765	0.265	0.132	0	0	0.842	0.857	0.241	0.003	0.906	0.284	0.327
479	22.5274	114.024	0.421	0.194	0.448	0.103	0.422	0.775	0.249	0.127	0	0	0.832	0.857	0.241	0.092	0.893	0.234	0.296
480	22.5273	114.024	0.395	0.243	0.56	0.101	0.422	0.785	0.261	0.101	0	0	0.849	0.857	0.241	0.004	0.915	0.509	0.103
481	22.5263	114.028	0.302	0.232	0.718	0.124	0.052	0.656	0.003	0.095	0	0	0.861	0.143	0.172	0.096	0.887	0.393	0.277
482	22.5262	114.028	0.302	0.241	0.745	0.068	0.044	0.503	0.003	0.138	0	0	0.874	0.143	0.172	0.096	0.887	0.393	0.277
483	22.5261	114.028	0.303	0.272	0.843	0.135	0.044	0.498	0.001	0	0	0	0.324	0.143	0.172	0.096	0.887	0.393	0.277
484	22.5266	114.029	0.252	0.285	0.882	0.122	0.052	0.555	0.015	0.1	0	0	0.327	0.143	0.172	0.096	0.887	0.393	0.277
485	22.5265	114.029	0.239	0.269	0.834	0.164	0.059	0.467	0.008	0.082	0	0	0.329	0.143	0.172	0.096	0.887	0.393	0.277
486	22.5268	114.03	0.295	0.323	1	0.27	0.059	0.433	0.011	0.053	0	0	0.164	0.143	0.172	0.096	0.887	0.393	0.277
487	22.53	114.02	0.418	0.089	0.335	0.143	0.326	0.465	0.054	0	0	0	0.169	0.857	0.138	0.409	0.961	0.386	0.141
488	22.5285	114.019	0.418	0.227	0.523	0.198	0.144	0.547	0.034	0	0	0	0.05	0.429	0.241	0.047	0.9	0.311	0.2
489	22.5286	114.02	0.336	0.351	0.811	0.198	0.144	0.538	0.029	0.347	0.918	0	0.241	0.429	0.241	0.096	0.887	0.393	0.277
490	22.5287	114.02	0.418	0.278	0.641	0.198	0.133	0.544	0.031	0.117	0	0	0.443	0.429	0.241	0.096	0.887	0.393	0.277
491	22.5288	114.02	0.381	0.324	0.747	0.198	0.133	0.397	0	0.116	0	0	0.429	0.429	0.241	0.077	0.981	0.341	0.521
492	22.5289	114.02	0.263	0.243	0.562	0.198	0.133	0.398	0	0.234	1	0.299	0.419	0.571	0.241	0.037	0.985	0.267	0.481
493	22.5289	114.02	0.673	0.339	0.783	0.127	0.133	0.397	0	0.32	1	0	0.406	0.714	0.241	0.001	0.242	0.26	0.277
494	22.529	114.02	0.512	0.267	0.616	0.125	0.133	0.398	0	0.341	1	0	0.395	0.714	0.241	0	1	0.286	0.266
495	22.5267	114.022	0.323	0.392	0.904	0.153	0.074	0.475	0.001	0	0	0	0.39	0.714	0.241	0.096	0.887	0.393	0.277
496	22.5268	114.022	0.323	0.381	0.88	0.229	0.067	0.485	0.007	0	0	0	0.382	0.714	0.241	0.096	0.887	0.393	0.277
497	22.5273	114.027	0.39	0.358	0.827	0.142	0.081	0.797	0.076	0.289	0.918	0	0.812	0.571	0.241	0.16	0.998	0.15	0.452
498	22.5273	114.027	0.382	0.259	0.597	0.142	0.059	0.797	0.076	0.101	0	0	0.787	0.571	0.241	0.268	0.987	0.178	0.242
499	22.5283	114.02	0.338	0.155	0.357	0.143	0.111	0.58	0.065	0.117	0	0	0.371	0.286	0.241	0.201	0.684	0.595	0.156
500	22.5284	114.02	0.338	0.2	0.461	0.143	0.111	0.58	0.065	0.137	0	0	0.393	0.286	0.241	0.238	0.556	0.709	0.039
501	22.5248	114.026	0.335	0.133	0.414	0.244	0.096	0.711	0.112	0.134	0	0	0.625	0.143	0.172	0.001	0.803	0.18	0.63
502	22.5248	114.027	0.344	0.288	0.892	0.184	0.089	0.589	0.063	0.083	0	0.213	0.556	0	0.172	0.096	0.887	0.393	0.277
503	22.525	114.027	0.237	0.139	0.434	0.204	0.096	0.594	0.067	0.226	0.918	0.385	0.545	0	0.172	0.096	0.887	0.393	0.277
504	22.5234	114.028	0.309	0.216	0.668	0.125	0.081	0.45	0.003	0	0	0	0.651	0.429	0.172	0.096	0.887	0.393	0.277
505	22.5251	114.027	0.393	0.274	0.849	0.154	0.078	0.425	0.009	0.547	0.96	0.56	0.495	0	0.172	0.096	0.887	0.393	0.277
506	22.525	114.027	0.404	0.304	0.939	0.078	0.078	0.425	0.009	0.164	0	0	0.503	0	0.172	0.096	0.887	0.393	0.277
507	22.5249	114.027	0.381	0.279	0.862	0.087	0.059	0.422	0.008	0.156	0	0	0.509	0	0.172	0.096	0.887	0.393	0.277

## Sheet: result
ID	x_coor	y_coor	y	ols_residual	mgwr_yhat	mgwr_residual	localR2	beta_Intercept	beta_Buiding density	beta_Street length	beta_Street width	beta_Integration	beta_Choice	beta_POI density	beta_Mixing degree	beta_Lifeservice POI density	beta_Subway convenience	beta_Bus convenience	beta_Development intensity	beta_Green vision rate	beta_Enclosure degree	beta_Walkbility	beta_Facility visibility	se_Intercept	se_Buiding density	se_Street length	se_Street width	se_Integration	se_Choice	se_POI density	se_Mixing degree	se_Lifeservice POI density	se_Subway convenience	se_Bus convenience	se_Development intensity	se_Green vision rate	se_Enclosure degree	se_Walkbility	se_Facility visibility	t_Intercept	t_Buiding density	t_Street length	t_Street width	t_Integration	t_Choice	t_POI density	t_Mixing degree	t_Lifeservice POI density	t_Subway convenience
0	114.019	22.5278	-0.335033	-0.237558	-0.0241612	-0.310872	0.6824910256862778	-0.224353	0.034480008089842376	0.039048039588770025	0.1410553598185108	0.032557108315983366	0.01651941989660074	0.17322491164419337	0.00714607926687524	-0.0984552	0.029067767412618985	0.017124779449777614	0.21780821996503733	-0.257431	-0.0214122	-0.0198417	0.07627942802815647	0.08992770575558025	0.04640417422207093	0.048099307299972666	0.19465453041940495	0.1631210771395083	0.06751331905201322	0.08981578439679058	0.04102761995388172	0.04448587648702593	0.053967501902346116	0.07178636132795167	0.04195220388071577	0.10275622449969506	0.2648616931044109	0.05174843866421645	0.05568188650244531	-2.49481	0.7430367777871772	0.8118212460991557	0.7246446281758316	0.19958860551257335	0.24468386576986303	1.928668917246391	0.17417728044931677	-2.21318	0.538616137267516
1	114.019	22.5277	-0.0856605	0.5127166163895148	-0.234155	0.14849445952498785	0.679625668292865	-0.22542	0.03443081415548493	0.0416298972914199	0.14323419755080097	0.05414733923501463	0.01671218070996098	0.17782594062142898	0.007365475023033223	-0.097607	0.031350824520301517	0.017028562364783086	0.20680220143414982	-0.254401	0.01112137789510853	-0.0162349	0.07595214248734201	0.08956247439115096	0.046392568744612006	0.047854626849223036	0.19579839828364115	0.16151248098203028	0.06751324780010756	0.08780899631316372	0.04100768998512224	0.04446655974101883	0.054067905238275836	0.07178751003007132	0.04350719969136979	0.10318582272098316	0.25325818254850907	0.05179967118867725	0.055691258836146174	-2.51691	0.7421622705357028	0.8699241856505209	0.7315391688920068	0.33525173352416654	0.2475392793936119	2.0251448950313367	0.17961204412405204	-2.19507	0.5798416709901976
2	114.02	22.5276	-0.0960511	0.2934984057083486	-0.119751	0.0237002394817271	0.6758676261667553	-0.226428	0.03438089948994127	0.04428828793542113	0.14437396663439037	0.07839007736765885	0.01691092934732099	0.1821781653909802	0.007592478347529501	-0.0967142	0.03375711053193063	0.016928879113768416	0.19176319711730438	-0.251614	0.055231663001401116	-0.0123551	0.07560708322077707	0.08908105732820255	0.04638090709993662	0.04760893850887734	0.19740757071019038	0.15853144457613813	0.06751321715683227	0.08649090604127281	0.04098731165224601	0.0444497230741579	0.054182153080109235	0.07178872718911658	0.04634475421308421	0.10383878937272112	0.2497104719344156	0.051875945373434165	0.05570145659485844	-2.54182	0.7412726839486123	0.9302515309633079	0.7313496950243238	0.49447652216409554	0.2504832395712551	2.106327401681353	0.18523972520928805	-2.17581	0.6230300682591954
3	114.02	22.5276	-0.0856605	0.5897584454746688	-0.0743049	-0.0113556	0.6702770022215292	-0.227724	0.03433028597984203	0.047084020137240334	0.1427910508511605	0.10119028941692881	0.01711593864103944	0.1865042326413154	0.007827474826990241	-0.0957737	0.03629695648732419	0.01682554897423273	0.16159808047601737	-0.246411	0.11115825036910074	-0.00818405	0.07508615127395511	0.08884707248901198	0.046369205325828965	0.04734966692519713	0.19988485397798625	0.15805204611155665	0.06751323121013689	0.08557700179285119	0.04096647616174317	0.04443577098846223	0.0543174624125052	0.07179001805375666	0.05424229595633037	0.10418007542553967	0.2467473851500151	0.051980878457860015	0.05568203185922321	-2.5631	0.7403682193518009	0.9943896799025753	0.7143665365805375	0.6402339729629722	0.2535197669293236	2.179373298129444	0.19107024963743363	-2.15533	0.6682373379609087
4	114.02	22.5275	-0.335033	0.5659736667459425	-0.22737	-0.107663	0.6641099449257062	-0.229009	0.03428004988459378	0.04973364448158928	0.1373105723064455	0.12586708842002248	0.01731362292927563	0.19040045537277334	0.008066125012923442	-0.0948702	0.03872897668619085	0.016725650490440308	0.12081233441589873	-0.242739	0.1694839894645619	-0.00402583	0.07447141742987526	0.08864051225110532	0.046358139477693204	0.04710850370433179	0.2030395564108293	0.1585090413916953	0.06751410545285405	0.08570433831309525	0.04094569773075436	0.044424817525563244	0.054458008512180266	0.07179197487024429	0.06773046009725918	0.10487278453158395	0.24776066077790768	0.05210337693933909	0.05564388753634365	-2.58357	0.7394612957038277	1.0557254119921475	0.6762749817509054	0.7940688260740246	0.25644452834179887	2.221596468981559	0.19699566645471928	-2.13552	0.7111713730319131
5	114.02	22.5275	0.2987891313849691	0.97333051174591	-0.126204	0.42499328376717094	0.6534342204417083	-0.230393	0.0342178075444965	0.053260140781020614	0.1254128921701691	0.1580367351998101	0.017573365404768948	0.1960621734822075	0.008368686428632645	-0.0936274	0.042078639333775425	0.01659345211138661	0.057186347628492534	-0.239881	0.21721717488946976	0.0016870970225988373	0.07366289456550562	0.08831773554647657	0.046344212800051035	0.0467941055325192	0.2056261568627676	0.16139329003083278	0.06751443241470255	0.08564903087455776	0.040919632572897505	0.044416817542367544	0.05467370966449928	0.07179386746105149	0.09207124454724575	0.10663776232800366	0.24948776943334036	0.05230833806453219	0.05559417774311278	-2.60869	0.7383404631798778	1.1381805501978854	0.6099072904128054	0.9792026370465499	0.2602905005084811	2.2891347570454323	0.20451518995738777	-2.10793	0.7696320515287426
6	114.02	22.5274	-0.137613	0.6179980816435734	-0.141153	0.003539641716817643	0.6390504838532265	-0.232268	0.034153777388278544	0.05711229820386848	0.10392515885605529	0.1886793310532811	0.017857983909730046	0.20225608695108327	0.008689908252415916	-0.0922079	0.046162775756347744	0.01644737134883578	-0.0171493	-0.237369	0.24437019398094037	0.008190102843263138	0.07297688833420257	0.08840527827754119	0.04632965927022092	0.04646236421360642	0.20778639312429759	0.16534754516734204	0.06751401337587337	0.08603879475131868	0.040892330523219604	0.04441621302446352	0.0550187734635626	0.07179528635395488	0.12349363896129935	0.10960177403136331	0.2586321796704915	0.05258467881208424	0.05558127565849298	-2.62731	0.7371903425638054	1.2292163597465677	0.5001538228438633	1.1411075432799793	0.26450781129405837	2.3507545350405246	0.21250704328239708	-2.076	0.8390368023547465
7	114.02	22.5273	1.909321456498087	2.6515379060130684	-0.0952891	2.004610511721928	0.6260655389579113	-0.232013	0.03410135012477437	0.059831394651150074	0.08897024145939025	0.20940368244463448	0.018079146222019664	0.20717468091614483	0.008959798645089773	-0.0911072	0.049344964825140634	0.016333661051292282	-0.0289529	-0.233644	0.22626789892324384	0.013369569266229515	0.07227907504598208	0.08775869042417918	0.04631871770212382	0.046266002060043755	0.20910668538046337	0.16739764897069329	0.06751514101344899	0.08663305355210564	0.04086996203581549	0.04441998530104427	0.055294668583419596	0.07179761106704438	0.1276183585492223	0.11234125181110075	0.26239812766184484	0.052821259705712394	0.0555425088908734	-2.64376	0.7362326035034157	1.2932043398411912	0.4254777473877105	1.2509356238407823	0.26777913739998416	2.3914045785254374	0.2192269872244572	-2.05104	0.8924000466825655
8	114.02	22.5273	-0.335033	0.6759041891116169	-0.297746	-0.0372877	0.6058041322617289	-0.23134	0.03405248711925876	0.06269321849873859	0.07545788897273431	0.22637317401685092	0.018307328444797273	0.21172599737129572	0.009219797294939764	-0.0899209	0.05282083238982747	0.016215216281695435	-0.0351282	-0.227732	0.20626805932268855	0.018749893021492978	0.07156894330175949	0.08731588199722203	0.046307940384206506	0.046060826332586464	0.20975964282124743	0.170392326013514	0.06751494624022057	0.08691726981625973	0.04084857236541188	0.04443151024209227	0.05561140075149851	0.07179886074014534	0.1293796049903187	0.11517490788066968	0.2672424508681255	0.05308945541797011	0.05550368876192857	-2.64946	0.7353487725157496	1.3610962609757886	0.3597350184136129	1.328540899188717	0.2711596389288255	2.43594854991278	0.22570672023648333	-2.02381	0.9498202108927126
9	114.021	22.5268	0.5897240030183069	0.4123915262678667	0.6704213661141794	-0.0806974	0.5094936454064332	-0.165405	0.03362011667960006	0.08751984945903357	0.12395949814999566	0.34882127964019205	0.020556190533797383	0.22458777698086335	0.01193830333604592	-0.0766986	0.066216220453379	0.01501830382414943	-0.069215	-0.0617576	0.1519647271599947	0.05872036297490131	0.06555910504399454	0.09027250312836888	0.046226207506847534	0.04489556427144066	0.1834296684181447	0.19162327323965422	0.0675234584543434	0.09071751858963686	0.0406455522542382	0.04506439570144561	0.05594824792786891	0.07182014308774523	0.1391756940783016	0.12115479234955581	0.3755036809478489	0.053191421758908904	0.05550929579130319	-1.83229	0.7272955860508323	1.9494097218576987	0.6757876150515556	1.820349239123672	0.3044303565655873	2.4756825415032813	0.29371733618900664	-1.70198	1.1835262569571083
10	114.021	22.5269	-0.0129268	0.41308613181906256	0.17632191292085936	-0.189249	0.4972003367034018	-0.182868	0.03368377458310992	0.08371715401609137	0.1049973206847464	0.3304995890831113	0.02017410203077938	0.22368991176096262	0.011470625445269098	-0.0792098	0.06554789696246267	0.01522576241627703	-0.0649033	-0.0977431	0.09397754808845593	0.05406595001656242	0.0668079222903708	0.08910297622303144	0.04623683034359834	0.04499490867738722	0.1874734628876417	0.18759369288703165	0.06752169739542425	0.09140207401389093	0.0406779219170794	0.04488541864132666	0.05599580795494985	0.07181623961074027	0.13778304808644462	0.12076387444332543	0.3574513329936272	0.053264511319916205	0.05553712714821327	-2.05232	0.7285052702098461	1.86059170863846	0.5600649770238381	1.7617841196939235	0.2987795450791869	2.4473176804168264	0.2819865151580651	-1.76471	1.1705857876932098
11	114.021	22.5269	-0.127223	0.8401218470203609	-0.174222	0.046998955413243504	0.4895257634510909	-0.195128	0.033743131303021	0.0801381484713475	0.08744406140589447	0.31700401523122324	0.019828399576981376	0.22408364474241654	0.011058155464783222	-0.081379	0.06472382571774239	0.015412388649791381	-0.060553	-0.126309	0.06525496542086878	0.04910306034020208	0.06763123243489313	0.08787957245730932	0.04624768105887723	0.04510992693984503	0.1901190816375627	0.18697859799833313	0.06752084265056912	0.09150928709920371	0.04070742670554181	0.04474983318731353	0.056050817955453046	0.07181336379985553	0.13649542661863057	0.12125183479860474	0.329751993678586	0.05325214988504446	0.055499452163271165	-2.2204	0.7296177998646706	1.7765080528331	0.45994363455108206	1.6954026750914521	0.2936633904229607	2.448753037486689	0.27164958239125914	-1.81853	1.1547347225009688
12	114.021	22.527	-0.0960511	0.8538793997660826	-0.196139	0.10008786618266288	0.498464524124277	-0.208634	0.03380812299422859	0.07657424019149706	0.07604534594716775	0.3012971879816432	0.019494707035619376	0.22441657306282398	0.010640614910907394	-0.0833897	0.062416987541648004	0.015590381255361618	-0.0576873	-0.154712	0.07434962365001717	0.04374027609425093	0.06858420506088772	0.08738405035629107	0.046259036032907846	0.04524752842907476	0.19411995931635406	0.18589145682002312	0.06751857940411447	0.0913932175417692	0.04073795892769456	0.04463962818337171	0.05591951093679727	0.07180932376493769	0.13458779098862414	0.12150947776906779	0.30515571386235046	0.05332787305608095	0.05550494932025249	-2.38755	0.7308436555006919	1.6923408382742218	0.39174408553856077	1.6208232112213414	0.28873100126913215	2.4555057705486676	0.2611965643588901	-1.86806	1.1161933732252143
13	114.019	22.5279	-0.0856605	0.5013454021756137	-0.107412	0.021751336976811836	0.6893672518377079	-0.224114	0.03445688017745847	0.03610742891950458	0.1553889146875393	0.0236909551572215	0.016440205646146715	0.1695968862282059	0.00728000974620956	-0.0993924	0.026154236987346115	0.017166309319465573	0.22333057915143897	-0.255449	-0.0653986	-0.022117	0.07554035333324008	0.09052568126031985	0.0464057552420492	0.04843959293783392	0.19398802107063717	0.16254426861496907	0.06752958477523952	0.09010111136328557	0.04101782442391251	0.04447666190684602	0.053751132587343695	0.07179899574259498	0.041243467808926744	0.10171853725070774	0.24765966857547725	0.05163993661118062	0.05553202479462822	-2.4757	0.7425130783398259	0.7454114853079772	0.8010232478785754	0.14575078751832254	0.24345189891016036	1.8822951644225034	0.17748405354150062	-2.23471	0.4865802026561283
14	114.02	22.5278	-0.480501	0.30673835413283684	-0.270217	-0.210284	0.6859760873799716	-0.225432	0.03440624020431055	0.03874661822646715	0.1597367532799716	0.05039535351300398	0.0166334030412785	0.17426341587899563	0.007503582955170934	-0.0985331	0.028470050499982143	0.017070472696281043	0.21441120155091345	-0.255681	-0.0480394	-0.0185578	0.07512644730295111	0.09002943628159991	0.04639423846985658	0.04819082097858364	0.19512440055263594	0.16002180909635746	0.06752978434271278	0.08834661975494949	0.040997678231382506	0.04445518959176371	0.053853749658463845	0.0718004370007972	0.04220639815630613	0.10286214282019142	0.23962150409131727	0.051686579515811876	0.055524380145618085	-2.50398	0.741605883382806	0.8040248628195489	0.8186405843019192	0.3149280326074699	0.24631210070010284	1.9724966995042588	0.18302458282691636	-2.21646	0.528654934531707
15	114.02	22.5278	-0.480501	0.19849740587644643	-0.354181	-0.126319	0.6832763944476444	-0.226916	0.03435481105286725	0.041473289529474565	0.1635039547013251	0.07882169017701995	0.016832654294071804	0.1794894999225201	0.00773497840241638	-0.097626	0.030951168296731515	0.016971165678306768	0.20148559789416326	-0.250781	-0.0167498	-0.0146387	0.07469254078307416	0.08968315170692027	0.04638267643234776	0.04793991727658877	0.1968743210198776	0.15850481818943504	0.0675300343219026	0.0860977060888512	0.04097707871955213	0.044436379793276935	0.053979093953180735	0.07180195949300765	0.044160208441340776	0.10310742643858908	0.23200446075015715	0.05174839497072573	0.05551682065090525	-2.5302	0.7406819462644861	0.8651097433104634	0.8304991420634119	0.49728261309266447	0.2492617464672652	2.0847187233686615	0.1887635391325651	-2.19698	0.5733917713323846
16	114.02	22.5277	-0.480501	0.003325475097464614	-0.508376	0.027874863437138464	0.6786191401392774	-0.228696	0.03430381810696646	0.04401418358215519	0.1666951581424994	0.10578616125846886	0.017024573166383387	0.18328968393761266	0.00797019204005886	-0.0967594	0.03332482024244542	0.01687519188198732	0.18245607185650387	-0.247777	0.01498942646019169	-0.0107242	0.07423647456482232	0.08955439296843383	0.04637172351729865	0.04771607492076696	0.19904613779536764	0.15698087845250536	0.06753115169166683	0.08589758770245826	0.04095652664767625	0.04442064280639774	0.05410335540146147	0.0718041421784339	0.04810377384872194	0.10384759251532383	0.23500415810808897	0.05182816290806006	0.055504970569871165	-2.55371	0.7397572379247379	0.9224183601698421	0.8374699453544426	0.6738792794466016	0.2520995531679075	2.13381643000863	0.19460126852605222	-2.17825	0.6159473843196283
17	114.02	22.5277	-0.480501	0.07479475899136606	-0.308073	-0.172428	0.67213566739181	-0.230181	0.03425082851873264	0.04696288540369323	0.16506226027574722	0.1358638916231137	0.01723649121747287	0.18843355639301976	0.008218276425247839	-0.0957478	0.03610914742801925	0.01676859024914579	0.1455432879488827	-0.241347	0.06110098666743899	-0.00616992	0.07375871930358421	0.08911541906639218	0.04636013159575379	0.04745268805094674	0.20190783820771535	0.15807061644995418	0.0675315287664821	0.08465712774629879	0.04093500679589703	0.04440836418319351	0.05425583174775119	0.07180585744883419	0.05856191695911612	0.10412839727410785	0.23857585542129847	0.05195119436364543	0.05549759737460111	-2.58295	0.7387992082807144	0.9896780842693749	0.8175128897469411	0.8595138974872586	0.2552362064403294	2.225843959149182	0.20076401761026622	-2.15608	0.6655348607666661
18	114.02	22.5276	0.3091796625147311	0.49815776255917965	-0.0810035	0.39018313587440356	0.6623477474813553	-0.232849	0.034186516765765784	0.05063236143504255	0.1571455230456148	0.17166270372810066	0.017497102919381814	0.1945525807734111	0.008527063294164472	-0.0944744	0.03961717074453801	0.0166367990711365	0.07368319680545601	-0.239054	0.10409354213444647	-0.000311033	0.07323082159117811	0.08908966719385354	0.04634637250069539	0.04712547387236757	0.204492810245923	0.1602500169236795	0.06753223676465266	0.08444507376821912	0.04090865949481722	0.04439918677764025	0.05447105208397194	0.07180817013938293	0.08456655141929326	0.10605886174357017	0.23785692717712933	0.05214553269934166	0.05550353206952903	-2.61365	0.7376309066098504	1.0744159639046362	0.768464782975165	1.0712180068589732	0.2590926016616119	2.3038949709181367	0.20844152312653458	-2.12784	0.7273068763838936
19	114.019	22.528	-0.480501	0.1306219793217735	-0.238544	-0.241956	0.6911430685088582	-0.222096	0.034510854852114976	0.03346547402015142	0.14992576563377796	0.0026488956738834144	0.016241916388168937	0.16549098141225133	0.007044918084246524	-0.100236	0.023929420251247883	0.017264176036233436	0.22944005045836896	-0.256116	-0.0805512	-0.025503	0.07597562394682149	0.0909975451120839	0.04641798731019406	0.048692718577817595	0.1934164973462444	0.1608745495806922	0.0675289584481494	0.09094694835902566	0.04103919397095197	0.04450234238479118	0.053669171516116006	0.0717971797666166	0.04079413166999768	0.10090899193471416	0.26835732173573407	0.051608956958829715	0.05554290735168898	-2.44068	0.7434802078231405	0.6872788169892184	0.7751446628949571	0.016465598074944535	0.2405177980146092	1.8196430380374369	0.17166316885348673	-2.25237	0.44586900776104316
20	114.019	22.528	-0.480501	0.11602337938804924	-0.4926	0.01209931422623356	0.6931237222683257	-0.218816	0.03455978529291987	0.030831297651158884	0.1440594051658478	-0.0137589	0.016060448313341857	0.16150903309135384	0.006836489459453504	-0.101006	0.021916583455318023	0.01735336590947927	0.23357140355577294	-0.25554	-0.0999335	-0.0284555	0.07635187310212706	0.0913398334406259	0.04642936672937953	0.04896797316926271	0.19338692868373913	0.15809852094349572	0.06752885762891603	0.09237399482531196	0.04105842449528501	0.0445280157705953	0.05360501975047464	0.07179589743245653	0.04058532540267198	0.10010561583375255	0.2724522921808671	0.0515954545511527	0.055550578427614246	-2.39562	0.7443518558923433	0.6296216824124496	0.7449283472588755	-0.0870274	0.23783089004107086	1.7484253376373171	0.16650637581669944	-2.26837	0.40885319243118023
21	114.019	22.5282	-0.0856605	0.19892449571952725	-0.0538197	-0.0318409	0.7005175924281156	-0.211718	0.03458554407013066	0.024854244169427088	0.1461543962383719	-0.0424923	0.015813245208849726	0.15696951463573122	0.006781821034963113	-0.10276	0.016931316086590625	0.01747383830805096	0.23863885586937372	-0.24495	-0.217971	-0.033352	0.07624315839126095	0.09228336776729883	0.046441058177083695	0.04963408135832051	0.19356077167967398	0.15247360224711318	0.06754522795286001	0.09133094940446568	0.04106619708851526	0.044554888964928194	0.053385974401310876	0.07180714325545062	0.04038479981884148	0.097057669186193	0.23223134022916628	0.051541164040434136	0.05546480359652137	-2.29421	0.7447191219944439	0.5007495553307062	0.7550827317440362	-0.278686	0.2341134331486131	1.7186891810418004	0.16514363432156576	-2.30637	0.3171491440676014
22	114.019	22.5282	-0.231128	0.17554939155515023	-0.356297	0.12516864080740261	0.6988837354060908	-0.216513	0.03453607571899108	0.02744769612698759	0.1557144622348718	-0.0296001	0.015990056728362338	0.1585680859543973	0.006987940620158457	-0.102016	0.018791806312852505	0.017387787086757926	0.23592643346572384	-0.249888	-0.152678	-0.0304239	0.07587229829030705	0.09195839345081724	0.046429823631375426	0.04936437107344145	0.1933054010775849	0.15302908543353433	0.06754555994203443	0.09160629468229933	0.04104715257221433	0.04452345246506974	0.053419420041959605	0.07180864145246851	0.0404395250218205	0.09839724783148435	0.2665089737050376	0.051498776815012706	0.055455320639493696	-2.35447	0.7438338769749919	0.5560224009772655	0.8055360138249544	-0.193428	0.23672994556688146	1.730973690228699	0.17024178736550755	-2.29128	0.3517785535315063
23	114.019	22.5281	-0.480501	-0.085713	-0.348058	-0.132443	0.6977440110700028	-0.22039	0.03448717189852693	0.02983733253518897	0.16446159771407315	-0.0140706	0.016159566751453955	0.1608899679110325	0.007197407492862667	-0.101324	0.02053020801850359	0.01730492104226592	0.2327372980641196	-0.252971	-0.134137	-0.0275545	0.0754814332225366	0.09167672407869118	0.04641910957857243	0.04912101338149304	0.19346129150515787	0.15389977608795888	0.06754671890491681	0.09149639292374045	0.04102814020182895	0.0444953718499753	0.053455973706027594	0.07181074465205754	0.04054137620757686	0.09959615920158325	0.24996802994155526	0.051469097551334816	0.05544168446806343	-2.40399	0.7429520344450249	0.6074250199901324	0.8501007950197026	-0.0914273	0.2392354064481092	1.7584296251452178	0.17542612113190112	-2.27717	0.3840582557041448
24	114.02	22.5281	-0.480501	0.15883032878157605	-0.428944	-0.0515568	0.696226460316874	-0.222915	0.034435928364520835	0.03261991022827834	0.1714528130537009	0.009495114445414968	0.016347082814324523	0.16487822016986836	0.007417625964935887	-0.100504	0.022667806446504568	0.01721290534906748	0.22804408580845217	-0.254063	-0.109802	-0.024354	0.07507618068263285	0.09095140155273607	0.0464077414692385	0.048839115643812187	0.19348567170624892	0.15616203693298447	0.06754716168593758	0.09047425284393928	0.041008237177090574	0.04446879649237248	0.05352057553646174	0.0718124129418503	0.04077912277235111	0.10071239892688498	0.2373396793630517	0.05148002119614908	0.05543200554579648	-2.45092	0.7420298267983325	0.6679054237217994	0.8861266653067807	0.060802962306963956	0.24200991435185304	1.822377250843617	0.18088136617293502	-2.26011	0.42353442987663253
25	114.02	22.528	-0.480501	0.09911225930345607	-0.443134	-0.0373671	0.6941476918856264	-0.224778	0.03438381231601148	0.03534746594356448	0.17905553160821036	0.039779747707615866	0.016540441985261035	0.16992780472699415	0.007645499146329641	-0.099638	0.02496890474758131	0.017117593431123977	0.22103482973885896	-0.255097	-0.100441	-0.0208852	0.0746517876325907	0.09051652113071626	0.04639632331786579	0.048581100467799315	0.19427921171154766	0.15790776583954458	0.06754766104774379	0.08834781704064887	0.04098788555933027	0.04444459846915626	0.05360563254070557	0.07181417011056164	0.04132180269799529	0.10208175853018685	0.21838686275458075	0.05151497733996971	0.05542230529340108	-2.48328	0.741089160889853	0.7275970614744226	0.9216402003630715	0.2519176146665099	0.2448706843242134	1.9233956244647255	0.18653070393842894	-2.24185	0.4657888278553771
26	114.02	22.5279	-0.480501	0.15389471106530667	-0.464774	-0.0157266	0.6910636006841623	-0.226928	0.0343308334414413	0.03813247743866111	0.18721897754903605	0.07251993228576539	0.016739911580243655	0.1749786320350391	0.007881417113712685	-0.0987206	0.027448933277961683	0.017018813829408157	0.2108031111972421	-0.252072	-0.0888193	-0.0170995	0.0741941079157763	0.09044394345873065	0.046384871414042954	0.04832771689099498	0.19568654847376699	0.15522897139984246	0.06754822182939392	0.08674391771237552	0.04096707644766328	0.04442324859263593	0.05371432157326109	0.07181602254856398	0.04247136931404738	0.10272598293815136	0.2075029389620672	0.05157647905329337	0.05541019634625306	-2.50905	0.7401299689934613	0.789039497244829	0.9567289065560576	0.46718039571986103	0.24782164691949307	2.0171861803063957	0.19238417278278183	-2.22227	0.511017033707184
27	114.02	22.5279	-0.480501	0.17777411143933414	-0.491999	0.011498211741911846	0.6880056264809933	-0.229209	0.03427370215202108	0.040848951388700656	0.1975903629842694	0.11436135089081617	0.016944712102169777	0.18091900486270335	0.008143939575040792	-0.0978038	0.029929461463185682	0.016916977134692725	0.19604468820759902	-0.246261	-0.070756	-0.0130162	0.07353947885734899	0.09015364985142438	0.04637325180228047	0.048093990977371645	0.19787633034718075	0.1577300754202099	0.06755023842218069	0.08417882408613987	0.040944460776485246	0.04440372987385855	0.053833573499734194	0.0718190916705945	0.04479449094790021	0.1030129964386919	0.19936543332163215	0.05165705924062272	0.05536619430959026	-2.54243	0.7390834332289724	0.849356656799811	0.9985548177368683	0.7250446725911037	0.2508460739437722	2.1492222875146085	0.1989021083828249	-2.2026	0.5559627481042747
28	114.02	22.5278	-0.386986	-0.213397	-0.04869	-0.338296	0.6716154938088	-0.235439	0.03415233047754833	0.047571323679769364	0.20053843094664225	0.19618814993376937	0.0174192219850159	0.1922435500391191	0.00871408440674628	-0.0954622	0.03654108062781256	0.016679106509597114	0.09597243517098815	-0.238121	-0.0313121	-0.00249362	0.07246149873241865	0.08986122554022709	0.046348235036533104	0.04751859874186212	0.20346460019771995	0.1620357702306929	0.06755211553062994	0.08412159561843989	0.040896022106534716	0.04437926272088895	0.05423936704968788	0.07182397737421234	0.07484292096995142	0.10551608711889411	0.17861605716440243	0.05197527146857197	0.055350756160882836	-2.62003	0.736863668069095	1.001109564240176	0.9856182881531522	1.2107706196875738	0.25786345620985857	2.2853055582908883	0.21307902230798795	-2.15106	0.6737003511552379
29	114.019	22.5284	-0.0960511	-0.116311	-0.192693	0.09664185422416752	0.7060727475441809	-0.205829	0.034565452712536165	0.0209215740877332	0.1553324680941065	-0.0606138	0.015729012373465523	0.15348813728499167	0.0069336962154365155	-0.103961	0.013276703269813572	0.017512552356509392	0.24045785467231365	-0.227961	-0.3997	-0.0362575	0.07574477764127022	0.09253763329012922	0.04644180491432634	0.05006467855146635	0.19386940294330274	0.15044214095629618	0.06756298882836928	0.09136309596014043	0.04105529168838606	0.04455779036653036	0.053218239169209765	0.07182037874032896	0.0403228248679909	0.09339084325595132	0.13971354265006578	0.05154438748935707	0.055364119624417944	-2.22427	0.7442745340389093	0.41789091017983626	0.8012221925474935	-0.402904	0.23280515924809128	1.6799795986768544	0.1688867848769409	-2.33317	0.24947656061298273
30	114.019	22.5283	-0.0960511	0.37400674345377627	-0.375923	0.2798716281379686	0.7047069468723519	-0.212647	0.03451461144620481	0.023524185656108955	0.1687327859594757	-0.0502173	0.015906212832440026	0.15424308817687354	0.007144405654319754	-0.103217	0.015084474760760039	0.017426778282144454	0.2381295281164968	-0.243796	-0.34561	-0.0333442	0.0753469949432282	0.09257381484166642	0.04643063894383701	0.049803457692543025	0.19359502894208594	0.15003998759157844	0.0675636195102802	0.09176050811441218	0.04103601748737885	0.04452305134501985	0.05323261629598677	0.0718221807720641	0.040340553702073484	0.0967498744484317	0.17651217044360076	0.05148723012421838	0.05534984475248854	-2.29706	0.7433585285775207	0.47234041060629384	0.8715760259007074	-0.334693	0.2354257061378987	1.6809310600651268	0.17410085314728965	-2.31829	0.28336902843336786
31	114.02	22.5278	-0.480501	-0.0268018	-0.48557	0.005069307079822782	0.6813742412057295	-0.231634	0.034218901828115246	0.043842101861509795	0.20298770268150987	0.1532943789979233	0.017157480228979338	0.18554598275880752	0.008397850250458068	-0.0967692	0.03282475434225339	0.016810630607678012	0.16813997712382323	-0.240903	-0.0474792	-0.00848895	0.0730142329738404	0.08986073214781193	0.04636180213970718	0.04783640913220846	0.20106738753627096	0.15901352865891255	0.06755096571753459	0.08411719458231307	0.04092268344544206	0.04438975578875079	0.05399978041489666	0.07182118614459118	0.051174309530284165	0.10362951781163358	0.17581150294466547	0.05178783664771905	0.05534974485049003	-2.5777	0.7380839451624339	0.9165006875900875	1.0095506047438574	0.9640335655134291	0.25399311537193425	2.2058032686437383	0.2052125995513966	-2.17999	0.6078682929828763
32	114.02	22.528	-0.480501	-0.0439716	-0.319048	-0.161452	0.6921391622204005	-0.231701	0.034192700817363225	0.04033513750996472	0.24421527808490295	0.16151155300484438	0.01706410870457235	0.18209804536224672	0.008564407939442412	-0.0979576	0.028848581380733172	0.016857455897497653	0.1871041191642685	-0.242707	-0.0936547	-0.0108484	0.07247627573867006	0.09056887013465027	0.0463640204291416	0.048252583623058	0.19941902179181442	0.15741117893816017	0.06757051809994986	0.0827192522348812	0.040911961464768345	0.04437227029107813	0.053698284684317685	0.07183628936000828	0.0461099670870318	0.10361270750761249	0.13988120306207255	0.05155406688350381	0.05523829567431182	-2.55829	0.73748351633181	0.8359166386831597	1.2246338182315128	1.0260488111095023	0.2525377810383403	2.20139859152957	0.2093375050428154	-2.20763	0.5372346910209267
33	114.027	22.5244	-0.698702	0.08082847303398555	-0.211114	-0.487588	0.6209341656120583	-0.641804	0.04498871565847026	0.11205708032912341	-0.178535	-0.0676808	0.03684834948404915	0.24058976594279877	0.04824977322342941	-0.131698	-0.0208558	-0.000825394	-0.0313692	-0.156225	0.05913866198350393	0.011524101150107716	-0.0257297	0.1983849525345341	0.04655063133349762	0.04353056328140823	0.10594619224853617	0.1443278154027349	0.0687276369017475	0.07578791367629617	0.04019088293545262	0.048273084401828474	0.046299277309890544	0.0715539996226782	0.4412379041003857	0.18523386312562587	0.3030973138273726	0.06263543792241352	0.05268835394965687	-3.23514	0.9664469496914554	2.5742161801288392	-1.68515	-0.468938	0.5361503922610822	3.1745136430381367	1.2005153830762945	-2.72819	-0.450457
34	114.027	22.5243	-1.27018	-0.369334	-0.538224	-0.731957	0.6195096426851949	-0.643451	0.04505918981467906	0.11142989000333438	-0.178947	-0.0467015	0.03694689160294129	0.24346951827951266	0.04822830509608822	-0.131358	-0.0215973	-0.000928358	-0.0316419	-0.159941	-0.00840839	0.011128999993177888	-0.025783	0.19812352459116994	0.0465578118037402	0.04366073076232967	0.10642092695703695	0.1414662797790035	0.06872305048858995	0.07542747010089579	0.040217094756042626	0.04837856274240036	0.046393116649259644	0.07154868052940405	0.44181236699576226	0.18750918672344463	0.3111838384033178	0.06273143875902656	0.05269320885153846	-3.24773	0.9678115888397326	2.552176476612611	-1.6815	-0.330124	0.5376200756553372	3.22786271306508	1.1991991313306367	-2.71521	-0.465529
35	114.027	22.5241	-0.0648795	0.41442642576903377	-0.208663	0.14378304202262496	0.6178342464746487	-0.64426	0.04513716104724198	0.11070843876478163	-0.179137	-0.0275479	0.03705437279205666	0.2451612678253952	0.048210744591062296	-0.130985	-0.0223251	-0.00104252	-0.0316782	-0.162185	-0.0635149	0.010848076816042385	-0.0258922	0.19784063458578893	0.04656747884482363	0.0438404220120942	0.10692872722895312	0.1392798239251384	0.06871878208461817	0.07536900412513003	0.04024835209290816	0.048486923624329076	0.04639506969689505	0.07154326276057045	0.44230190625089144	0.18903953875133667	0.31339670105216033	0.06278605576114636	0.05270954240253642	-3.25646	0.9692850497157495	2.525259422325831	-1.67529	-0.197788	0.5392175423951644	3.2528128860289915	1.1978315156797965	-2.70144	-0.481196
36	114.027	22.5239	-0.605187	0.17044195509621152	-0.438801	-0.166386	0.6204010392872749	-0.645112	0.04522383070555014	0.11018498372492234	-0.179101	-0.0105183	0.037176219001588254	0.2479865512643134	0.04818891723887307	-0.130573	-0.0231019	-0.00117027	-0.032058	-0.166396	-0.0939782	0.010569802228859523	-0.0259755	0.19757058687135895	0.04657932014337411	0.04397586191851918	0.10748402676199634	0.1378074870315221	0.06871388613270117	0.07522070741367023	0.04028459061591344	0.04860844345341697	0.04644894709525567	0.07153745124564438	0.44298340133591957	0.19160391539185004	0.3114622915431453	0.06285272397846844	0.0527208513584973	-3.26522	0.9708993297100152	2.5055787179129982	-1.66631	-0.076326	0.5410292023040735	3.296785682970665	1.1962121620726418	-2.68623	-0.497361
37	114.027	22.5237	-0.605187	0.33942013057081444	-0.732413	0.12722618547884268	0.6218107582892507	-0.645978	0.045310381028876925	0.10960968249713787	-0.179492	0.0028713628484474812	0.037305415183083716	0.2505399442318261	0.04815302913827067	-0.130082	-0.0238731	-0.00129932	-0.0322304	-0.16923	-0.102747	0.010223783243556259	-0.0260866	0.19733946022537283	0.04659113600932621	0.044168231050027866	0.10818417860018059	0.13703658350909226	0.06870746753406723	0.07516455309302837	0.040320865018932	0.048713426369740416	0.04654368164951922	0.0715314442740262	0.44342883326914984	0.193427464673955	0.3112319395511286	0.06297854456548169	0.05273976023743364	-3.27343	0.9725107586946814	2.4816407605952495	-1.65913	0.02095325769893387	0.5429601253253378	3.33321936899887	1.1942459348444339	-2.67036	-0.512917
38	114.027	22.5247	1.0572979038575991	1.2812367903245725	0.18135940795806443	0.8759384958995347	0.6435444654679348	-0.648869	0.0450713648086586	0.11159678411595932	-0.17766	-0.112426	0.03659677732526855	0.24641946946336402	0.049075158361393575	-0.13226	-0.0193985	-0.000905109	-0.0200222	-0.141595	0.17803836593753747	0.013109012709409174	-0.0266117	0.19911643743575397	0.04665331760552545	0.0432668188960255	0.10483311112648695	0.15025598383450608	0.068821504469933	0.075490760854551	0.04034105324436695	0.047704846901356304	0.04508942338965552	0.07157989494621313	0.4402048898296241	0.1778118714679398	0.2994627195670399	0.06218862189210622	0.05284559736059715	-3.25874	0.966091311871045	2.579269448584551	-1.69469	-0.74823	0.5317636922810528	3.2642334859777544	1.2165066207894861	-2.77246	-0.430223
39	114.027	22.5245	-0.719483	0.27271699017939743	-0.668251	-0.0512316	0.6423573016556394	-0.650834	0.04514145634411715	0.11091001006726059	-0.17513	-0.088048	0.03669655427182894	0.24780669435358432	0.04905208224093971	-0.131953	-0.0201434	-0.00100851	-0.0203098	-0.148088	0.13937468730499816	0.012481631947092824	-0.0266665	0.19868059582114408	0.04666059426766345	0.043425466529603544	0.10488186553027386	0.14819017887923308	0.06881725808615173	0.07527623638394834	0.04036777603598912	0.047817475195856315	0.045205035079259076	0.0715746998404025	0.440656295472476	0.18136425817290147	0.3073268012717287	0.062304516469574564	0.05284931168591753	-3.27578	0.9674428080612962	2.5540315149326536	-1.66979	-0.594156	0.5332463874961255	3.291964453292272	1.2151296667224931	-2.75951	-0.445601
40	114.027	22.5244	0.07019744653020427	0.26633016418797273	0.22742138081598637	-0.157224	0.6413595038780354	-0.649282	0.045198899589917546	0.11044020115468003	-0.1779	-0.0582407	0.03679574404484899	0.25033738318297966	0.04899493169263486	-0.131647	-0.0208179	-0.0010953	-0.0213158	-0.153639	0.07257354139405756	0.01200350897279432	-0.0266446	0.1982433751971027	0.046662926226522086	0.04355271459545584	0.10597196272804828	0.14391353020884062	0.06880931479515809	0.07495601429836056	0.040385014071184826	0.04793650113352896	0.04533150911870398	0.07156913598778465	0.4412241565467199	0.1844443409027418	0.3249537548107827	0.06238847988210472	0.052839368354865454	-3.27517	0.9686254859050734	2.535782262495368	-1.67874	-0.404693	0.5347494616737297	3.3397904828092635	1.213195855429782	-2.74628	-0.459237
41	114.027	22.5242	-0.844169	-0.0848717	-0.764832	-0.0793377	0.6414116852325995	-0.651102	0.04526805656489814	0.10986330116232267	-0.17771	-0.0317435	0.03690238378977171	0.2523271918354529	0.048957445708225855	-0.131343	-0.0215344	-0.00119886	-0.0222558	-0.156996	0.010026316221518845	0.011345017296666897	-0.026698	0.19793435520175262	0.04667017963488729	0.04372193212591356	0.10656855772165273	0.1405537630419632	0.06880350836460253	0.07482708200304387	0.040411576100042354	0.048065984218224105	0.045454921207870015	0.07156383695432914	0.4419087897696425	0.1864408557297589	0.3312055703394923	0.06256092494459696	0.052844431898639244	-3.28948	0.9699567672342744	2.5127732426355367	-1.66756	-0.225846	0.5363445072338339	3.372137267429305	1.2114708316999927	-2.73256	-0.473753
42	114.027	22.524	-0.636359	-0.0935854	-0.380318	-0.256041	0.6408542404059507	-0.65182	0.04534522215635889	0.10915862438894917	-0.179666	-0.00987644	0.037023489615908	0.25547849820332114	0.048913447493262666	-0.130963	-0.0223024	-0.0013151	-0.0229051	-0.159512	-0.0357604	0.010877223983321983	-0.0267598	0.19760860711445932	0.04667918747043804	0.04396049691949578	0.10776556749467527	0.13842375608173282	0.06879685585040247	0.07465053512108794	0.04044243955298536	0.04820222906189022	0.045579812504756866	0.0715580946150029	0.4424248815921592	0.18799631853286183	0.32328115044706696	0.0626777923233147	0.052851450347960675	-3.29854	0.9714226963585441	2.4831071538806713	-1.66719	-0.0713493	0.5381567101905778	3.422326414524942	1.2094583816878572	-2.71695	-0.489305
43	114.027	22.5238	0.3091796625147311	0.20025390358941875	0.22380681732207494	0.08537284519265617	0.6403935663736814	-0.651879	0.045420320102823424	0.10869302926054472	-0.180901	0.005470255195088182	0.037145434937590545	0.2564394452339891	0.048864028621459145	-0.13056	-0.0230328	-0.0014291	-0.0233526	-0.161637	-0.0486812	0.010427989136704728	-0.0268288	0.19732427028584193	0.046688431727760625	0.04413722701174871	0.10885201169361043	0.13746870355515076	0.06878967840391279	0.07476834576260304	0.040473105541184905	0.04833043947715832	0.04572320449066584	0.07155251298729605	0.4427570840994415	0.1893168871678108	0.3172995604226871	0.06281333179922552	0.052861286958185476	-3.30359	0.9728388472688152	2.4626157241734323	-1.6619	0.03979273138990201	0.5399855879465443	3.4297862634036327	1.2073209596366592	-2.7014	-0.503744
44	114.027	22.5236	-0.65714	-0.300211	-0.356306	-0.300833	0.6407456522011896	-0.651209	0.04548895155316891	0.10816857568951643	-0.17982	0.015633608600821736	0.037255050506194105	0.2588043415730498	0.048825508365491335	-0.130262	-0.0236505	-0.00153353	-0.0238826	-0.164847	-0.0119673	0.010062219759132206	-0.0269201	0.19708701233154685	0.04669867763064063	0.04435438310490991	0.10928000404826262	0.13711746798678356	0.06878399320585332	0.07473866864730452	0.04050347126505419	0.04846218288541466	0.04582546775155529	0.07154788869698026	0.4431506980015277	0.191210614759672	0.3075464286645195	0.06293948785705457	0.05287696934604048	-3.30417	0.9740950678081305	2.438734756690652	-1.64549	0.1140161704439337	0.5416238396438985	3.4627903635046047	1.2054647871037483	-2.68791	-0.5161
45	114.02	22.5279	-0.386986	-0.431248	-0.918702	0.5317156820500939	0.6837735891613597	-0.2378	0.03412537459310894	0.04379668315683036	0.2571264499684499	0.2192924592019045	0.017311844536560633	0.18864654193085634	0.00888314791333435	-0.0967358	0.03225648367819668	0.016733713519617412	0.14858097400170606	-0.230454	-0.0908041	-0.00524007	0.0718611507811163	0.0910339936947709	0.046351259005595405	0.047978282790594726	0.20279754850678955	0.16277789988547414	0.06757298959547903	0.081348852727295	0.040885572250270674	0.04435924541631918	0.05389815350152038	0.07184015065064632	0.055727069480567375	0.10369305543011241	0.13732013662607073	0.051717713922932416	0.05522284050802466	-2.61221	0.7362340381949368	0.9128439078985942	1.267897229831856	1.3471881585657044	0.25619474053459496	2.318982205726421	0.21726852345268424	-2.18074	0.5984710343979925
46	114.021	22.5271	-0.927294	-0.164336	-0.764405	-0.162889	0.511247421509332	-0.137473	0.0334843589349312	0.08643974542189603	0.19733475706486953	0.3562909127456444	0.020485925781716187	0.2243487957306645	0.01257250862505723	-0.0763196	0.0647668018511961	0.015082513480056011	-0.0803996	-0.0456611	0.01746137284648701	0.06052144824869218	0.0633257885529669	0.09239147391113738	0.04623728335109358	0.04527713824979259	0.18253796125168845	0.18540644461697475	0.06757478853107383	0.08827039808830987	0.04061004107120638	0.04521204654200879	0.055661894357337115	0.07186529159047889	0.13803861965557498	0.12105359569638334	0.32541249638083847	0.05299289440361734	0.05510438681830192	-1.48794	0.7241852571803236	1.9091256374245782	1.0810614718807934	1.9216749098538317	0.30315930285591447	2.5416085187042587	0.30959113296665636	-1.68804	1.1635752357871165
47	114.021	22.5272	-0.906512	-0.360422	-0.634062	-0.27245	0.501109869234537	-0.161826	0.03354920076520809	0.08265132078277294	0.18598128375858572	0.3332208377067032	0.020134582613919212	0.22580116954589735	0.012116945397617896	-0.0789648	0.06419524029890497	0.015270420711037383	-0.0743583	-0.0823432	0.016488415303720583	0.056317702916576465	0.06462450091097029	0.09070832591307136	0.04624523693884349	0.045367386579119574	0.1847536318237866	0.17797141024960672	0.06757137646886535	0.08886561031779436	0.04064001209374246	0.044982075097122556	0.05570571917675152	0.07185976147599862	0.13713358947743737	0.11998672994918715	0.306164101402966	0.0530834819874744	0.055161013026378526	-1.78402	0.725462836520329	1.8218223930230395	1.0066448054237442	1.872327905023383	0.297975025315587	2.54092858574205	0.29815309527143574	-1.75547	1.1523994528320622
48	114.021	22.5272	-0.927294	-0.150874	-0.713192	-0.214102	0.4947827618240078	-0.180732	0.03360886980925169	0.07902489733441187	0.17030030184872125	0.3204813521780714	0.019817884863905427	0.22740592895938636	0.011717513323630357	-0.0812243	0.06320343596191932	0.015438918635920439	-0.0687267	-0.11198	0.006205725356809091	0.05188490792313735	0.0657633435698834	0.08919668673912576	0.04625357721357016	0.04551013975234863	0.18706035884176145	0.17564456933830516	0.06756906921385546	0.08886027554888272	0.0406672170153378	0.04481033815563217	0.05572738595185967	0.07185546707967265	0.13626635344661264	0.11977608828467852	0.29603080935915316	0.053162075352733575	0.055212286566374474	-2.02621	0.7266220654473253	1.7364239653940778	0.910402946424272	1.8246015426802025	0.29329817762002924	2.559140488308396	0.28813167419868074	-1.81262	1.1341539690470654
49	114.021	22.5273	-0.927294	-0.120759	-0.734725	-0.192568	0.5009999743221875	-0.197611	0.03366888338790684	0.07540636138468357	0.15921355459628178	0.31672997307806927	0.019512948779489957	0.22943526516872467	0.011334951797002977	-0.0832989	0.06191144079214359	0.015600142814100406	-0.0672329	-0.137307	-0.036165	0.04689057294317596	0.0668422914720416	0.08813559824593101	0.0462625402862292	0.04566680272439832	0.18967172704388435	0.18082630574047007	0.06756696545002025	0.08925361964849803	0.040694002416254864	0.044671868482672066	0.055746372884873684	0.07185144805023086	0.13412753605562347	0.12071490987631653	0.28814363357793793	0.05317336102593716	0.05526220075673836	-2.24212	0.7277785262027415	1.6512292712884922	0.8394163804890359	1.7515702252561316	0.288794215479809	2.5705989972428602	0.27854109018471307	-1.86468	1.1105913728235177
50	114.021	22.5274	-0.199956	0.4092334634909192	-0.647837	0.44788069532735847	0.528473848257923	-0.212439	0.0337345902270779	0.07157212800555192	0.1505290742614746	0.30723093055068385	0.019200595534731232	0.23059741338270093	0.010936213589390778	-0.0853273	0.05986936907894497	0.015764081739926952	-0.0610525	-0.163093	-0.0497433	0.041142426180258616	0.06772082054658812	0.0875295421657049	0.04627261922502074	0.045855313453748395	0.19423283499991856	0.18166029162250155	0.06756429119144874	0.08957048557029858	0.04072257974038583	0.044566215539074805	0.0557143396252101	0.07184690268274009	0.1329502714190666	0.12176917788661014	0.2838890223334301	0.053312271500846796	0.05526610748433133	-2.42705	0.7290399979959807	1.560825182838246	0.7749929318672495	1.6912387831520377	0.28418259403217644	2.574479884913861	0.26855404689759865	-1.91462	1.0745773795702456
51	114.021	22.5274	-0.927294	-0.130282	-0.769183	-0.15811	0.5617454208194379	-0.225596	0.033794550606593476	0.06798366076111785	0.14574381461758892	0.29858425670188915	0.01891820068755884	0.22941825573966518	0.010585828956313638	-0.0870998	0.0582811832401099	0.015911542979762557	-0.0531506	-0.185476	-0.0466521	0.03516408278636141	0.0686187825932918	0.08788508500354061	0.0462825899621936	0.04605397750434611	0.19978496973600385	0.18081151281622282	0.06756256793633186	0.08954883091351198	0.040748417324339516	0.044500289881001	0.05579073808386411	0.07184340230431802	0.1323961488230188	0.12084930437698549	0.2816423681854075	0.05345650481557915	0.05529934829509397	-2.56694	0.7301784674150451	1.476173491305984	0.7295033996309883	1.6513564432446886	0.2800100893942717	2.5619346830026384	0.2597850334174966	-1.95729	1.0446390429985382
52	114.028	22.5276	-0.0648795	0.2559584415811866	-0.396115	0.3312353378735267	0.766736231653255	-0.6993	0.04409453600908191	0.12055604048178567	-0.0089845	0.5142701164988355	0.03343590587144097	0.29735868564455037	0.05306776350715029	-0.135767	-0.00567702	0.00025240757436091523	0.07917913536635471	0.04090856635443448	-0.430887	0.02452679676878676	-0.0293922	0.20234105496036478	0.04712018796520787	0.04467200863953799	0.08126062988842507	0.23953204247570964	0.06931188146811262	0.09502570819536038	0.040821032438557385	0.0490855275714578	0.04444885672610464	0.07181169321875704	0.4130836653276219	0.07339475789131579	0.1901229133592653	0.06512315657679794	0.05359579421644924	-3.45604	0.9357886271939321	2.6986930776845517	-0.110564	2.1469783799425763	0.482397897203575	3.1292446148701143	1.300010321567107	-2.76593	-0.12772
53	114.028	22.5276	-0.771436	-0.0850246	-0.808227	0.03679126534305799	0.7685676791706062	-0.705107	0.044131047795115376	0.1200204091864159	-0.0187375	0.4845628092263492	0.03335456452314197	0.30073196095485527	0.0532891813247289	-0.135816	-0.00631192	0.00017876344843507789	0.08110196684598252	0.03994392108200405	-0.461653	0.024148397375147897	-0.0296102	0.2022189677087869	0.047152214702405056	0.044872834670809894	0.08182119464150692	0.24197721907968603	0.06933855513990181	0.09574759258729565	0.040881015264599065	0.049159020946865244	0.04440184291939508	0.07181720853759978	0.4134844960494717	0.07321772647907566	0.17828366998712064	0.06518668540904035	0.05363401899004768	-3.48685	0.9359273593752198	2.6746785681558483	-0.229005	2.002514166702514	0.4810392206160586	3.140882740009049	1.3035190290607752	-2.76279	-0.142155
54	114.028	22.5277	-1.27018	-0.753387	-0.552254	-0.717927	0.770318538196647	-0.709584	0.044165506868546575	0.11947192101839677	-0.0274294	0.4693535257403874	0.033276226588444265	0.30475635068392126	0.053499997280697126	-0.135855	-0.00687621	0.00010849920146386834	0.08354939498482346	0.03917535577163228	-0.454603	0.02380281863946962	-0.029836	0.20214738231902576	0.04718334739460571	0.04518168189418888	0.08247009099504493	0.2419425980593332	0.06936427705484756	0.09687427103514679	0.040939348424748445	0.049236117403968535	0.04436714551856556	0.0718227382150618	0.4137882829712437	0.07309341481031326	0.1638873801702921	0.06524339808750529	0.05367644107687549	-3.51023	0.9360401350751949	2.644255725100903	-0.332598	1.9399375285921525	0.4797314698765211	3.145895679290873	1.3068111569737535	-2.75926	-0.154984
55	114.028	22.5278	-1.14549	-0.175832	-1.0241	-0.121398	0.7719236707020207	-0.71317	0.044197804710746955	0.11900120404565001	-0.0320457	0.4633691220597943	0.03321150414744005	0.308506108836644	0.0536816527657218	-0.135804	-0.00736932	4.4290724673806854e-05	0.08581199352575622	0.038661939884404736	-0.424838	0.023503980473399765	-0.0300179	0.2022122582466632	0.047210755768515814	0.04545390629146401	0.08289545517432513	0.2406014222160084	0.06938669496434888	0.09855192570085723	0.040991234727207636	0.049270158611252675	0.04434057920554826	0.07182748634460212	0.41410046628729774	0.07300604252109567	0.15483963593095343	0.06528523039967359	0.05370887408497239	-3.52684	0.9361808340340496	2.6180633031312817	-0.386579	1.9258785662696059	0.4786436962375025	3.130391482892764	1.3095885772401725	-2.75632	-0.166198
56	114.028	22.5279	-0.438939	0.19998284187473658	-0.535549	0.09661083004632809	0.7732821730114542	-0.715828	0.04422846507836303	0.11860336779366953	-0.0344372	0.4619347599965771	0.033148941189674236	0.31685062601656305	0.053855438820700416	-0.135781	-0.0078156	-1.72371e-05	0.08763071483990183	0.03849153269178746	-0.384908	0.023228133441320964	-0.0301901	0.20225321231720275	0.04723743438793952	0.04567874020791939	0.08329462273199982	0.23933428782354277	0.06940838542463093	0.09950179892728904	0.04104174088641217	0.049316696181433826	0.044321834775118835	0.07183223427180321	0.4143616485631098	0.07292496608907796	0.14792801074463968	0.06532337136519353	0.05373968913529884	-3.53927	0.9363011698547132	2.5964675744955654	-0.413438	1.9300818290488908	0.4775927431083951	3.184370829798783	1.3122113647603706	-2.75324	-0.176337
57	114.028	22.5279	-0.148004	0.2816488976639088	-0.179604	0.03160078151381082	0.7749932031177502	-0.717855	0.0442630578113213	0.1182907096341843	-0.032784	0.46313178619706097	0.03309089993126635	0.32586267626760573	0.05402921203323456	-0.135738	-0.00828884	-8.41211e-05	0.08926420168767409	0.0384790051655195	-0.353126	0.022947455495196667	-0.0303644	0.20252311485842242	0.04726472516124461	0.045772514399683814	0.08321399943063934	0.23696368566180415	0.06943033040297837	0.10114716152944378	0.04109414802220152	0.04934533250327329	0.04430919314987295	0.07183685055841298	0.4147013982905007	0.07284811116265795	0.14322947294282742	0.06535044539219508	0.053770487882232654	-3.54456	0.9364924404049098	2.5843174923989194	-0.393972	1.9544420272819574	0.476605825425351	3.221669015128493	1.314766569781292	-2.75079	-0.187068
58	114.028	22.528	-0.646749	0.12403562799082613	-0.796333	0.14958403261501518	0.7762663125947143	-0.718471	0.04429056850930205	0.11799522797079803	-0.0282509	0.46686859229240574	0.033032409626154516	0.33607338631156736	0.0541881328087627	-0.135621	-0.00865678	-0.000140456	0.09014334143153031	0.03846475697779931	-0.335381	0.02272011832404907	-0.0305185	0.20259363562663105	0.04728993690026693	0.04594527851505721	0.08272587374677239	0.23494351545583242	0.06945061430697648	0.10238179164929284	0.04114186004717017	0.04936548152785941	0.04431315814002665	0.07184157481406607	0.41479585168762517	0.07279944850736662	0.1339694673115218	0.06537251869234295	0.053798290791308614	-3.54637	0.9365749123901252	2.5681687386469663	-0.3415	1.9871524923196846	0.47562444127778336	3.282550352925853	1.3171045924183946	-2.74728	-0.195355
59	114.028	22.5278	-0.625968	-0.121148	-0.549668	-0.0763	0.7614608118655589	-0.693988	0.04397095160972699	0.1213110215337525	-0.0245208	0.48139896884243333	0.03312297538826037	0.29622322981630234	0.05335584871422007	-0.135826	-0.00425918	0.00036641833299329166	0.08872627498398519	0.04046213279045337	-0.477089	0.024870005802467253	-0.0295382	0.20041772863886959	0.047160004366748366	0.0451490942701541	0.08367663153863932	0.2444011710656521	0.06934807114087664	0.09597531602181007	0.04086470042112429	0.05004875108526874	0.04459493237667354	0.0718342352952599	0.4094416572061688	0.07344646486858036	0.18189619058660766	0.06535730475428833	0.05364524334144133	-3.46271	0.9323780224399234	2.6868982311777048	-0.293043	1.969708110412932	0.4776336939634981	3.086452247252685	1.3056708642023642	-2.71387	-0.0955082
60	114.028	22.5279	-0.66753	-0.205854	-0.579725	-0.0878056	0.7636585100786046	-0.698283	0.04401777104533587	0.1207393511385252	-0.0314074	0.46770202161942354	0.0330613099064284	0.3004668501186287	0.05356179328895019	-0.135885	-0.00495401	0.0002827854553514317	0.0888828193546404	0.038307431322341934	-0.463796	0.024379821398587156	-0.0297527	0.20050463261714427	0.047189811523659156	0.04528224720611262	0.08409781927989891	0.2439224082864457	0.0693727413652507	0.0965384007111567	0.04092306376569696	0.05004050766640232	0.04458287652032606	0.07183825490281881	0.40970162632318635	0.07341828114306272	0.16613550615348333	0.06549397784369113	0.05368187253631545	-3.48263	0.9327812429017025	2.666372774940964	-0.373463	1.9174213017370114	0.4765749378759457	3.112407579835788	1.30884123426378	-2.7155	-0.111119
61	114.028	22.5279	-0.646749	0.16702271185484296	-0.808909	0.16215950386481492	0.7647204479050118	-0.701357	0.04404955833417279	0.12031459126844779	-0.0350902	0.4598722178163302	0.03298563716881163	0.30339860561344834	0.053759827636575115	-0.135914	-0.00547776	0.0002180774001745889	0.08850143181353534	0.03799531260906191	-0.428545	0.02404699247479597	-0.0299448	0.20052974689137895	0.047218961059089175	0.045467309291134614	0.08431569739320131	0.24318089446400448	0.06939686702953952	0.09780604786525922	0.040977782485800265	0.05010585858492226	0.044551756674663545	0.07184355819844235	0.409248592147103	0.07330684042653693	0.15609361285978335	0.0655382973015869	0.05371641917636982	-3.49752	0.9328786010147441	2.646177949481325	-0.416177	1.8910705087664699	0.47531882317930774	3.1020434036085387	1.3119262286875606	-2.71253	-0.122953
62	114.028	22.528	-1.06237	-0.0494537	-0.990618	-0.0717525	0.7674697621065794	-0.704928	0.04409726273735171	0.11974759705272281	-0.0374714	0.45717471214059435	0.032941958589219195	0.30916948729802224	0.05393525949792373	-0.135822	-0.00617634	0.00013610468644422195	0.08909197143383282	0.03631394717435055	-0.381771	0.023697759903408087	-0.0301315	0.20077433927231111	0.04724561922909819	0.045701124269996916	0.08449371727700802	0.24195810951348132	0.0694184322247931	0.0988895261519696	0.041031374776995894	0.050024612444236054	0.04450433422202786	0.07184672398666195	0.4097526938145161	0.07329623638225947	0.1485072290369803	0.0655311213881292	0.05374756057952974	-3.51104	0.933361938247019	2.6202330679059003	-0.443481	1.8894787740731693	0.47454195569478486	3.1264128702862073	1.314488237137069	-2.7151	-0.138781
63	114.028	22.5281	-1.01042	0.010530659139973642	-0.97926	-0.0311583	0.769292673826073	-0.707147	0.04413086882031878	0.11932270843786477	-0.0378354	0.45725493391418887	0.03288397746798225	0.31538598878496993	0.05410533678727989	-0.135702	-0.00665813	7.184172666521672e-05	0.08912860755975159	0.03637767493716308	-0.347652	0.023418500433253116	-0.0303312	0.20100705372223757	0.04727173301718238	0.045942447721897636	0.08455815647731432	0.24061599120934227	0.06943963836734714	0.1000549471507979	0.04108161831402558	0.050007727103995085	0.04450045555108587	0.07185110310889138	0.40960931999968503	0.07320641860482173	0.14321538792792962	0.06554263873590116	0.05378668105194999	-3.51802	0.9335572445435425	2.5972214010049743	-0.447449	1.9003513923410227	0.4735620495893223	3.1521278833882715	1.3170205801948147	-2.71363	-0.149619
64	114.028	22.5281	-0.574015	0.018558585721595855	-0.518762	-0.0552536	0.7710160366329403	-0.708638	0.04416279645164157	0.11893515951471595	-0.0360798	0.4599132404956382	0.03282791499360836	0.32230713357674673	0.054268076781833645	-0.135601	-0.00710378	1.0247794089071095e-05	0.08878636720732425	0.036495355832287045	-0.326069	0.02316928482940865	-0.0305661	0.20128106640123736	0.04729714248864057	0.04617587788979635	0.08436790941575185	0.23889434257276176	0.06946016031581953	0.10137416296948887	0.04113048997183075	0.05000243248797251	0.04450844897829055	0.07185548619934944	0.40931297254508486	0.07313143916480182	0.14029756502729898	0.06554106900387485	0.05383759324075315	-3.52064	0.933730752597754	2.575698935244228	-0.427649	1.9251742655042536	0.47261501908932124	3.1793814531790834	1.3194123585447317	-2.71189	-0.159605
65	114.028	22.5277	-1.11432	-0.663024	-0.758517	-0.355806	0.7595412763380446	-0.689818	0.04392767066711907	0.12201198892878336	-0.0153155	0.5080206080220278	0.03320134685301476	0.29252198542836716	0.05312731307739353	-0.135726	-0.00354723	0.00044794594750967483	0.08728183334237913	0.04202711744793616	-0.445669	0.025346543294665774	-0.0292849	0.2004828895115417	0.04712774201185006	0.044834347130325164	0.08276847069838601	0.24301480099097894	0.0693209970072489	0.09562940522987917	0.040803102798442605	0.0500119613865755	0.0446380902254748	0.07182926682021523	0.4090840070339647	0.07355424911467331	0.19543519710771717	0.06525790121375814	0.05359831014288914	-3.44078	0.9320979277147131	2.7213954643772786	-0.18504	2.0904924553993984	0.4789507982630846	3.058912525129555	1.3020410075142943	-2.71387	-0.0794664
66	114.027	22.5279	-1.02081	-0.37316	-0.99494	-0.0258687	0.7500890036801318	-0.682559	0.04374315654654232	0.12371421348611825	-0.0168448	0.498362128160281	0.03294017203409072	0.29293434281622555	0.05320236588013151	-0.134698	-0.00124175	0.0006606824699496661	0.09363342371869932	0.04354849149449169	-0.464987	0.026224701613664775	-0.0292043	0.19868612482281856	0.0471403116810392	0.04482643083416041	0.08398044451464627	0.24435408155922345	0.06933254141863418	0.0957169462810457	0.04079110580165163	0.05091466952797225	0.04484636614660259	0.0718502268633559	0.4028530342102255	0.07377988920322226	0.20390720798661582	0.06527667336158187	0.053612586176661266	-3.43536	0.9279352423996957	2.759849740074346	-0.20058	2.0395080981673486	0.4751040616727998	3.0604229887997767	1.3042638789649421	-2.64556	-0.0276889
67	114.028	22.5279	-0.574015	0.10050385963406971	-0.809944	0.2359284351164146	0.7535795509527914	-0.687173	0.04381501424382125	0.12272759685361584	-0.0247369	0.4779354643870799	0.032897547171921365	0.29546929997987215	0.05342515373026398	-0.135497	-0.00226591	0.0005468668034580783	0.09232265940972426	0.04172802297904668	-0.480459	0.025553184849040938	-0.029445	0.19894037240613724	0.04717048695049864	0.045165264535048835	0.08482049230928534	0.24508270270505006	0.0693581467501308	0.09603079411815883	0.04085426428184199	0.05099939550297712	0.044784024919951676	0.0718519045106046	0.4036393784858071	0.07365184481872744	0.18235179987655276	0.06542517963022133	0.053649364221013636	-3.45417	0.9288649975100177	2.7173005210315466	-0.291638	1.9500987181549951	0.47431410314981237	3.0768182507823365	1.3077007913225163	-2.65683	-0.0505964
68	114.028	22.528	-1.00003	-0.165307	-0.997641	-0.00238599	0.7552899708537694	-0.690931	0.04386219833669257	0.12203614959572272	-0.0307711	0.45783480294794365	0.03282521939810834	0.29863793823761653	0.053648325389239054	-0.13564	-0.00293192	0.0004618608670471881	0.09339010895228064	0.040906273072024574	-0.444352	0.025104454822003037	-0.0296821	0.1990374577361133	0.04720193226297134	0.04545731492773294	0.08520412098542418	0.2460926160292618	0.06938454276096638	0.09652648316752374	0.04091542070081515	0.05099827838407715	0.044790749197220446	0.07185636331736861	0.4038623236516486	0.07351961308192913	0.16234210788770545	0.06544319761010303	0.05369160767475197	-3.47136	0.929245821809318	2.6846317207633836	-0.361146	1.8604166607481816	0.47309124038178146	3.0938445951596942	1.3112006297461882	-2.6597	-0.0654581
69	114.028	22.5281	-0.646749	-0.0497511	-0.492667	-0.154082	0.7598089831917467	-0.696629	0.043953459052204616	0.12084607638544956	-0.0372222	0.4510061593192346	0.032712599458377616	0.3060768635135287	0.05403076395455429	-0.135626	-0.00431295	0.0003017472352383802	0.08838706028915311	0.03805859275205037	-0.358919	0.024224478175148934	-0.0301506	0.19937605312383724	0.04725768473056228	0.04597322989503049	0.08550657586758185	0.24320854444725976	0.0694306439369416	0.09804059991076389	0.041025749893154495	0.05086504020826391	0.04471319027641021	0.07186372643232823	0.4026212398123736	0.07344303156403073	0.14546654603015138	0.0656396713174081	0.0537813058003722	-3.49405	0.9300806694784866	2.6286183646738404	-0.435314	1.8544009641776222	0.47115506357809245	3.1219399288878127	1.3169963765505672	-2.66638	-0.0964582
70	114.028	22.5281	-0.979246	-0.174698	-0.928796	-0.0504505	0.756985941821593	-0.693878	0.043905629888806995	0.1214457976123695	-0.0351236	0.4543309598567095	0.03276623643120701	0.30210627138252477	0.05383989748083067	-0.135609	-0.0035984	0.0003847525268102763	0.09168273009872473	0.038714271554979425	-0.402475	0.02468840025837557	-0.0298778	0.19916482867814583	0.047229541376112925	0.04571457069397634	0.08552106337668448	0.24438716943151023	0.06940749021128445	0.0971109804916595	0.04096965714844733	0.050927710375193176	0.04475257922583623	0.07186014756045457	0.4034486810518432	0.07353731192560335	0.1525319365113821	0.06551162794916136	0.0537251834702037	-3.48394	0.9296221942780276	2.656610261646229	-0.410702	1.8590622450170662	0.47208502038415145	3.1109383290437638	1.314140786820597	-2.66278	-0.0804065
71	114.027	22.528	-0.948075	-0.255151	-0.945687	-0.00238772	0.7403954379082883	-0.676321	0.04356936588847462	0.12545061999009785	-0.0166356	0.4872901147119627	0.032699533638473915	0.2935412576585728	0.053269132835565516	-0.133213	0.0009226288806934773	0.0008592919706638591	0.09303508649028314	0.04649713083485614	-0.474831	0.027085230443990645	-0.0291106	0.19701871691823708	0.04715426102114987	0.044319237597137365	0.08460614410307213	0.24541467592940758	0.06934327184151193	0.0958587642105992	0.04078421501725689	0.051678373210297446	0.04508148425331914	0.07187093400195275	0.3938115403631211	0.07386438211082075	0.2115734903959088	0.0651200286336799	0.05362155226045371	-3.43277	0.9239751603557664	2.8306132233240597	-0.196624	1.9855785432006092	0.47156029373996944	3.062226600518971	1.306121322012105	-2.57774	0.020465805329502842
72	114.027	22.5281	-0.937684	-0.090287	-0.92258	-0.0151037	0.7423665680041605	-0.680293	0.04363489294465888	0.12448726906490126	-0.0226113	0.45929416984492	0.03264326713322379	0.29668872812438296	0.053499953193940554	-0.133603	-0.000120012	0.0007537415071557359	0.09122157886126236	0.04421217594685012	-0.449753	0.02647404563450639	-0.0293571	0.19723288022483362	0.04718450226501047	0.044802715930099	0.08539514058883743	0.2484179499521255	0.06936948046848118	0.09591420362211814	0.04084626365880339	0.051569401101171294	0.0449298938131906	0.0718732182563034	0.393967990597123	0.07382753604366897	0.17507286650957662	0.06516002171020255	0.05366122510686435	-3.44919	0.924771712109724	2.7785652383021993	-0.264784	1.8488767415294831	0.47057101931238526	3.0932720798399616	1.3097881764862471	-2.59075	-0.00267108
73	114.028	22.5282	-0.480501	0.1929598165980913	-0.817424	0.3369230764034454	0.7426262818547593	-0.683726	0.04368982453149071	0.1237189439780038	-0.0280338	0.4491606159622721	0.03257463435980882	0.2999466982842386	0.053730168722258845	-0.13429	-0.000911433	0.0006599986076903366	0.08899517052191142	0.042598148981121416	-0.385898	0.025939018956548262	-0.0296328	0.19738341087280542	0.04721586480014528	0.04511312450619285	0.08589743436492508	0.2474099321939391	0.06939621183420253	0.09608926283421436	0.0409086164981216	0.051735141843139265	0.04488474231084323	0.07187692178341402	0.3934014527170799	0.07375703642091741	0.15191085683223587	0.06520417478773098	0.05371296539694212	-3.46395	0.925320858072185	2.742415767744494	-0.326364	1.8154510289028538	0.4694007568833048	3.1215422976211764	1.3134193556686515	-2.59572	-0.0203061
74	114.028	22.5282	-0.927294	-0.0587101	-0.870604	-0.05669	0.7454852449223617	-0.687265	0.043753900114479424	0.12292492885582795	-0.0327616	0.44281403349375154	0.032537248291571536	0.30296877971351743	0.053924371447440216	-0.134851	-0.00178715	0.0005588281883826883	0.08880781030984744	0.04130274702454961	-0.354417	0.025335710554921766	-0.029921	0.19771239412241337	0.04724274296259351	0.04541891375224902	0.08621285676085333	0.2466431181010069	0.06941893182233075	0.09644650338007978	0.04096519850571914	0.051746620666562784	0.04484143533458388	0.07187850680786294	0.3943529489154167	0.07366238629532397	0.14644532653606876	0.06540385661321042	0.053769605134907354	-3.47608	0.9261507137535064	2.706470029784476	-0.380008	1.7953634259213649	0.46870857037741	3.141314294408035	1.3163459085865736	-2.60599	-0.0398548
75	114.028	22.5283	0.870268343521882	0.9821323092491391	0.44098441480984674	0.42928392871203525	0.7484659780557517	-0.689821	0.04380076546166211	0.122134228983348	-0.03502	0.4424406574319265	0.03248348912373171	0.3060559881041307	0.05411152070654614	-0.134997	-0.00243507	0.00047862110070704495	0.08642979927365936	0.04020620922663215	-0.328908	0.024890917709053065	-0.0301915	0.1979483273772177	0.0472695519723974	0.0460492191089023	0.08615186097224013	0.24459256827899206	0.06944130820510026	0.09702358553466531	0.041018838678039314	0.05169812928764831	0.044826491950535556	0.07188179308628025	0.3937825446426794	0.07360615120627789	0.14265337012668514	0.06550134325200409	0.05382628346835927	-3.48485	0.9266168946817848	2.652254073940134	-0.406492	1.8088883916017473	0.46778336934248443	3.1544493683423065	1.3191870479628276	-2.61125	-0.0543221
76	114.027	22.5279	-0.948075	-0.446923	-0.864675	-0.0833999	0.7386007770720622	-0.671997	0.043499311725303996	0.12643267526163482	-0.0112907	0.5141632075040006	0.03275813409184734	0.2901908315276317	0.053024524546599595	-0.132422	0.0019733694926509517	0.0009708047730880168	0.09098225437233196	0.048062446863044256	-0.415817	0.027901113079098296	-0.0288307	0.19681981771384957	0.047123306373594846	0.043985745694805505	0.08453514100913877	0.2427349868413094	0.06931600329109436	0.09572676225368647	0.04072046679759221	0.05164040217757096	0.045205143899232456	0.07186895402326487	0.3925042401385648	0.07401796431925009	0.22546552901869402	0.06486520956852675	0.053574593341686655	-3.41428	0.9230954929274333	2.8744010875451838	-0.133562	2.118208067962367	0.47259121323366987	3.0314493533019955	1.3021590545650357	-2.56432	0.043653649174302436
77	114.027	22.5278	-0.324643	0.02738672906551426	-0.493162	0.16851904096901354	0.7351725280480442	-0.661929	0.043325014342598576	0.12881049011157608	-0.000458603	0.5464808564382074	0.03286294822362148	0.2819828751824799	0.05248675629968966	-0.130261	0.004529573229092455	0.00123555458962473	0.09579537970040124	0.051660372419635954	-0.256203	0.029783514631703967	-0.0282091	0.19625500578415844	0.047060216553519954	0.04332641315532215	0.08312446592693905	0.23886195914636388	0.06925827762427628	0.09559659474941158	0.04058620437595559	0.05168702984651614	0.045575032436573765	0.07186820558170383	0.3907590324860982	0.07446240905982456	0.2112806504499671	0.06458489265071299	0.05347674753305231	-3.3728	0.9206293025304407	2.9730245531703607	-0.00551707	2.2878521904082203	0.47449849102372743	2.949716733338094	1.2932166756343515	-2.52018	0.0993871641319446
78	114.027	22.5279	-0.948075	-0.436534	-0.731545	-0.216529	0.7365419342454732	-0.666628	0.04340649807936037	0.12769691709412762	-0.00557525	0.5330013021090129	0.03279960378847794	0.28605151500711345	0.05276374404279159	-0.131368	0.00321846239304238	0.0011095554378620248	0.09539969910224123	0.05038131825735276	-0.324544	0.028805543340085647	-0.0285401	0.1964672014083969	0.04709240512604025	0.0434565649803512	0.08353186789431334	0.24050227223670265	0.06928789439539645	0.0957386269456249	0.04065326298656077	0.05170733556079482	0.04531465819895489	0.07186928089397887	0.3917921652079495	0.07412611062024078	0.21765612483111804	0.06476219665162287	0.053532186379042036	-3.39308	0.921730329193959	2.938495418399165	-0.066744	2.2162006917940147	0.47338144815463135	2.9878380767835475	1.2978969009261156	-2.5406	0.07102475271713754
79	114.027	22.5276	-0.366205	-0.0362325	-0.428718	0.06251339580677007	0.7466371443048264	-0.669668	0.04354355512618533	0.12690020395753387	0.0033788296946770935	0.560274167979105	0.03314887364547543	0.2836201604094385	0.05242129439709253	-0.13292	0.001916164362515304	0.000990139568472341	0.08995278741407678	0.048729660744983645	-0.257261	0.028453200290979287	-0.0283451	0.198578508089758	0.0470407037941937	0.04382232464467426	0.08272000665874853	0.2382549987958085	0.0692452703143493	0.0957536522514936	0.04059114050017318	0.05094864558472344	0.04521520761123032	0.07184157156684008	0.4002096451252591	0.07448960534971445	0.21104871019790267	0.06492813334877891	0.05347012276417792	-3.37231	0.9256569654376636	2.8957889611398353	0.040846583930004385	2.351573611512245	0.4787167917027567	2.9619774676011326	1.2914466987412903	-2.6089	0.04237875846973612
80	114.027	22.5277	-1.34291	-1.34098	-0.261389	-1.08153	0.7477492284806433	-0.675154	0.043623331517678055	0.12564083452665273	-0.00300157	0.5463149949813202	0.03308355884888121	0.28743614747480883	0.052702144871380904	-0.133796	0.0006433356931153881	0.0008633856460380299	0.091105955900119	0.04696510409827782	-0.325101	0.02757875025663978	-0.0286537	0.19869962620396026	0.04707504879664653	0.04416641626157725	0.08319802094031135	0.239941828289049	0.0692759422431055	0.09565175041339292	0.04066165653166822	0.050933077729559795	0.045034040414145285	0.0718434301104599	0.40158331604600067	0.07413807948435795	0.217703218048799	0.06502895196989825	0.05351844537352511	-3.39786	0.926676288879081	2.8447142684735884	-0.0360774	2.276864350317423	0.47756201904527334	3.0050275738034244	1.2961140633888164	-2.6269	0.014285542385251202
81	114.027	22.5278	-1.05198	-0.582875	-0.787438	-0.264541	0.7491974053005137	-0.678743	0.04369737235685283	0.12450185709097532	-0.0104363	0.524282539975232	0.03302106471838603	0.2900666847727328	0.05296555918831391	-0.134518	-0.000483089	0.0007441228131411116	0.09330496804903829	0.04541549563426178	-0.405054	0.026826266279501756	-0.028953	0.1987285481512174	0.047108623166934725	0.044505126633156304	0.08389555818695864	0.24229855997236058	0.06930531485523574	0.09569571302700561	0.04073027728410105	0.05093049893742768	0.04492036141012574	0.0718457052619847	0.4028569058540987	0.07386727315440024	0.2174588295380721	0.06510101166505727	0.053567834403671376	-3.41543	0.9275875502029906	2.7974722579088556	-0.124396	2.1637872715175765	0.4764578991865213	3.031135623503585	1.3003977070637047	-2.64121	-0.0107544
82	114.027	22.5276	-1.11432	-0.482115	-0.830568	-0.283755	0.7578737902212451	-0.684431	0.04387488757826591	0.12283752570483042	-0.00721814	0.5368127557831716	0.03326828947224099	0.2901903941291224	0.052898097485559	-0.135569	-0.00267409	0.0005403292168062396	0.08587536473820913	0.043024738697261304	-0.390798	0.025846594801776052	-0.0290461	0.20045292879746804	0.04709624259378331	0.044549305429308114	0.08268226625151787	0.24076781647420079	0.06929436076769899	0.0953389634338803	0.04074130758778538	0.05003030983521223	0.04471301405307384	0.07182547404996147	0.4082805282158192	0.07378955673784206	0.20921807620472582	0.06523470744181196	0.05355868007130532	-3.41442	0.931600594057951	2.757338740101165	-0.0872997	2.229586842810834	0.4801009649799488	3.0437754269310457	1.2983897822027277	-2.70974	-0.0598057
83	114.028	22.5275	-0.106442	0.22088481735017287	-0.456223	0.34978154072208656	0.7646034419364094	-0.692381	0.04404927899320853	0.12118516430967645	-0.000446591	0.5466270127041128	0.03350631972640619	0.29247175569908146	0.052846046030267206	-0.135704	-0.00490179	0.0003361676248264103	0.07758155989463153	0.04195825253742827	-0.380897	0.024964066544047512	-0.0291012	0.20237567488671251	0.047088752376127176	0.04453741063907132	0.0812207541012263	0.23720524162498793	0.0692856245178183	0.09494545563643654	0.04076065390434596	0.04905847126779812	0.04450696678604104	0.07180721984496874	0.412472665398058	0.07366003916433912	0.2017707549264074	0.06506904926901459	0.0535381506419675	-3.42126	0.9354522422118878	2.720974627190481	-0.00549848	2.3044474437386526	0.4835969937427541	3.0804186860612806	1.296496522216801	-2.76616	-0.110135
84	114.027	22.5281	-0.740264	-0.287624	-0.572978	-0.167286	0.7059034045018613	-0.635391	0.04284561448498269	0.13217645329910477	0.009870328740785594	0.5106147337817863	0.03227454093284675	0.2753209817362108	0.05258711582063963	-0.124983	0.009945655261818346	0.0017668404533197181	0.07279873960743788	0.057022300012609176	-0.234287	0.03245950576657028	-0.0279339	0.18994489253175784	0.0471092534427828	0.042606632224149045	0.08333389121475017	0.23634493340555526	0.0692834004578815	0.09196047788776696	0.040591116991367936	0.05381376283403937	0.04640279812089971	0.07193046275288527	0.3548584118441889	0.07447497269792105	0.21663852674946238	0.06369794137848253	0.053505007051960256	-3.34514	0.9094946608954741	3.102250668481335	0.11844315196262595	2.1604640574443743	0.4658336732832125	2.993905513107771	1.2955326120200819	-2.3225	0.21433309336013612
85	114.027	22.5282	-0.750655	-0.281883	-0.647366	-0.103289	0.708495948334446	-0.64265	0.042965259655391455	0.13093730092740086	0.005247037785935198	0.49748436574888727	0.03222768956696504	0.2794872209354736	0.05290156870593519	-0.126343	0.008380309664323207	0.001598555338593681	0.07229215882583323	0.05485840054075942	-0.289641	0.031183426421776867	-0.0283209	0.19078036430365816	0.04714008382843541	0.04271842946003127	0.08358119328844814	0.23841169298354584	0.06931497795220264	0.09230891456948717	0.040661491041527116	0.053332475779631947	0.04608779742986408	0.07192724033407402	0.3575650526385267	0.07416761770994167	0.2131050546119571	0.06382559619698971	0.05356492300205433	-3.36853	0.9114379136821633	3.0651244107630404	0.0627777324000039	2.0866609331247084	0.4649455358578951	3.0277381360072724	1.3010238274810784	-2.36896	0.18183359005333835
86	114.027	22.5282	-0.0960511	0.045576284147609974	-0.157658	0.06160667107754375	0.710661149549185	-0.648472	0.04306401100297162	0.12988757670789708	0.00018079505425812326	0.4763720163286544	0.032177796478782265	0.28348745772015427	0.05318070901144639	-0.127495	0.006951336793023803	0.0014557580243648419	0.06888679010893234	0.05333094860093241	-0.313007	0.030145820141411206	-0.0286672	0.1914217281993081	0.04716972602216471	0.042964526119873364	0.08400777870977573	0.24198347754906666	0.06934391167016409	0.0924583233335513	0.04072703596023653	0.05311721643823973	0.04577331374427252	0.0719258619321793	0.35860630112146524	0.07392666541628864	0.18153058946386555	0.06396907332330248	0.05362188155021502	-3.38766	0.9129586841936745	3.023135326699605	0.002152122779995428	1.968613812618926	0.4640320354559272	3.066110735076268	1.3057839284785884	-2.40026	0.1518643992405641
87	114.027	22.5283	-0.750655	-0.28125	-0.346127	-0.404528	0.7133861728037306	-0.654912	0.04316337802417437	0.1288522075545399	-0.00512621	0.45587165680663033	0.0321461535296164	0.28852580380977844	0.053429011892001034	-0.128801	0.005579298978866198	0.0013140931310769606	0.06659329920458433	0.05197081116630955	-0.305731	0.02912519815641059	-0.0290227	0.19221214343812817	0.0471966339445715	0.043301567361998	0.08437960511073561	0.24508149036734472	0.06936995004185824	0.09331545849142825	0.040788397590544964	0.05308564128559174	0.045535699819741725	0.07192366809116613	0.3604614788629282	0.0738432482107725	0.14547328896486308	0.0642670508201646	0.05368507630694832	-3.40724	0.9145435684007921	2.975693846768748	-0.0607518	1.8600819512046343	0.4634017108303988	3.0919400544581985	1.3099071071226944	-2.42629	0.12252582042117484
88	114.027	22.5284	-1.3637	-0.87656	-0.243455	-1.12024	0.7150636388718719	-0.65943	0.04324859681324009	0.12794299738671136	-0.0108682	0.4259075412138622	0.03209995849848996	0.29295163798901847	0.05367499207691002	-0.129555	0.004466678519993714	0.0011875022953587136	0.06417968014581739	0.05062859043791949	-0.288173	0.02826345562025285	-0.0293811	0.19271056773148446	0.04722546893237221	0.04352948760615582	0.08495822557683705	0.2500347312094498	0.06939661578689377	0.09386984411521769	0.04085107429998501	0.052890300463051355	0.045420302323944874	0.07192354293203462	0.36146817477462295	0.07380840410840779	0.13006733130830045	0.06446894584164024	0.05375403747572178	-3.42187	0.9157896743211363	2.9392259000222647	-0.127924	1.7033935211868096	0.46255798117106967	3.120828001263578	1.3139187401230648	-2.4495	0.09834101253084242
89	114.027	22.5284	-0.0856605	0.41153241609275315	-0.279826	0.19416524682039316	0.7165163426141923	-0.663412	0.04332813832894579	0.12707806200915783	-0.0158901	0.41416580038890294	0.03205563820751434	0.2974290959728145	0.05390636336700627	-0.130231	0.00339893042918828	0.0010679338612527623	0.06205620410969352	0.0494014934909395	-0.268339	0.027484152879877474	-0.0296182	0.19318155947701807	0.04725375006134888	0.04386023387058272	0.08536677249886908	0.25176579808226174	0.06942222172368415	0.09461471782486539	0.04091215903245225	0.05275097422263587	0.04530417299475603	0.0719238887975216	0.362421989244136	0.07374060037975412	0.1280217361403002	0.06467180913079985	0.05378776927864467	-3.43414	0.9169248635863497	2.8973411857338434	-0.18614	1.6450439398189374	0.46174895316809217	3.14358170494536	1.3176122854882037	-2.4688	0.07502466559938545
90	114.028	22.5285	1.2547179953230783	1.5991892514321007	0.011496288079083851	1.2432217072439944	0.7182715273026539	-0.667486	0.0434091453203503	0.12615762858904345	-0.0207539	0.41737187807662146	0.032028247273713215	0.30124691458492237	0.05411136144319557	-0.131165	0.0022599071400584694	0.0009485543619451378	0.06169808780330842	0.04825342311990271	-0.258047	0.026812848333222065	-0.0298673	0.19375377660620072	0.04727928941547204	0.04437951171595632	0.08569088190221327	0.2495139021646226	0.06944519819397024	0.0951849349939842	0.04096903566121463	0.052781088754583115	0.04514188727699476	0.07192332812715094	0.36435194404534393	0.07366257957189075	0.12858354947523395	0.0648101918033391	0.05382780189134142	-3.44502	0.918142930171551	2.842699788958796	-0.242195	1.672739973427415	0.46120175486077236	3.1648591723465644	1.3207867983678896	-2.48507	0.050062309672421805
91	114.027	22.5277	0.24683647573615877	0.7585652760741852	-0.563107	0.8099430387799018	0.7335716153239964	-0.65622	0.043225850514665216	0.13016172425615924	0.004475634799578382	0.5550826051643191	0.0329252929428784	0.27789807142297646	0.05217537543575968	-0.129205	0.006147126582560716	0.001384197868061765	0.09356803150681268	0.05362102694136495	-0.204724	0.030994964805577112	-0.0278594	0.19595788328501604	0.04702616986453639	0.043224060709325975	0.08272764047299784	0.23718432915434937	0.06922589604986712	0.09541937423521626	0.040513555992677745	0.051982563126897696	0.04596559506708006	0.07186841176961874	0.3886687302338573	0.07489002912956469	0.2102863604824596	0.0643992477112719	0.053424441471854205	-3.34878	0.919187138548209	3.011325685744183	0.05410083950163212	2.3403005044363416	0.4756210438816213	2.912386228167205	1.2878498111888683	-2.48555	0.13373321010181385
92	114.027	22.5276	0.24683647573615877	0.4372972900328741	-0.199535	0.44637192289156236	0.7460650671092655	-0.664817	0.04346783193971865	0.12813259903668847	0.009504528340307676	0.5689113022089034	0.0332202127667737	0.2795885258299356	0.0521373301935546	-0.131922	0.0032027845885811215	0.0011111750547870055	0.08630361658846097	0.05032264496744592	-0.210663	0.029392073593152518	-0.0279576	0.19854451245305457	0.047007206166816626	0.043548653891284754	0.08280194500616056	0.23689064797333007	0.0692147537193282	0.09595082327916295	0.04052312502891722	0.050927269680032326	0.04545831360097298	0.0718396344139097	0.3986964275132831	0.0750181773846292	0.20793295073133125	0.06478411733191973	0.05339773926101504	-3.34846	0.9247057097046432	2.9422861004282663	0.1147862932398572	2.4015777198302626	0.47995854903254487	2.9138731307858627	1.2866068487153817	-2.5904	0.07045542024930221
93	114.027	22.5276	-0.0856605	0.21180131676732816	-0.543321	0.4576606652829433	0.7567582021871102	-0.679317	0.04381857718728576	0.12374564738749536	0.0009854615043445036	0.5591175769055168	0.0333379480188266	0.2873230333551814	0.052655919321963236	-0.13534	-0.001816	0.0006377120931520871	0.08350719181279218	0.0448573109412333	-0.323308	0.026469802270368367	-0.0287591	0.20048139635704082	0.04706392893978563	0.04430426993478772	0.08258035455450151	0.2387823368804109	0.06926667440284656	0.09539684102897389	0.040677803946783796	0.05005738943347673	0.0447564148832488	0.07182186042297097	0.4073295402387173	0.0740009804568572	0.21345409004846103	0.06510317838258763	0.05350699469462069	-3.38843	0.9310437563202166	2.7930862548833075	0.011933364898477364	2.341536581851693	0.48129852207047136	3.0118715699182927	1.2944631767941468	-2.7037	-0.0405752
94	114.027	22.5275	-0.501282	-0.0613767	-0.671112	0.16982994565947818	0.7555878618626416	-0.673833	0.043749629194611665	0.1248483228520306	0.009243963679476021	0.5723893594509566	0.03340800694696529	0.2843318666127287	0.05238570772292929	-0.134852	-0.000703146	0.0007525549285896361	0.08035756823800413	0.04658825721126121	-0.25503	0.027215899553907186	-0.0283893	0.20049128984062095	0.047029179219526644	0.044163569062761164	0.08279928697790753	0.23688696624418035	0.06923643842844868	0.09564502816301118	0.04060835415337605	0.050080059773917905	0.04486910477582097	0.07181884495601498	0.40609674414853275	0.07439600810978504	0.21079202840046485	0.06499090490786957	0.05343657379525655	-3.36091	0.9302656333931233	2.8269527463826067	0.11164303482398938	2.416297395024023	0.48252058750090493	2.9727825070858036	1.2900229229943836	-2.69272	-0.015671
95	114.027	22.5274	-0.501282	-0.218007	-0.488314	-0.0129673	0.7554697078586202	-0.669583	0.0436924258274847	0.12597016601730898	0.01536273711811317	0.5830151718107581	0.03349910763483355	0.2798321853543039	0.05210145273413709	-0.134368	0.00022293469662260958	0.0008541251197771013	0.07588472365065943	0.04821358828659424	-0.200778	0.02800810580686889	-0.0280037	0.20069003406274313	0.04699353151499879	0.043930158871956906	0.08282861223657569	0.2357116454744569	0.0692048628250407	0.09629895717270591	0.04053990567351678	0.0500532664129197	0.04495260144633866	0.07181456613095351	0.405160525090095	0.07503464018380791	0.2066430197309548	0.0647849373865761	0.05336112514808419	-3.3364	0.9297540410117829	2.867509912369628	0.18547621049395357	2.4734254034722145	0.484057135110922	2.9058693216422173	1.2851892935748255	-2.6845	0.004959328035525013
96	114.027	22.528	0.20527435121711052	-0.142155	0.18293176731042743	0.02234258390668309	0.7041969794863281	-0.629592	0.04272472862276834	0.13346417605963912	0.013568611278319244	0.520443819324405	0.03234141114409466	0.27199955782342405	0.05223443989168871	-0.12293	0.01168379060304592	0.001938351426437072	0.0803511936010971	0.05989968716554665	-0.19584	0.033984943102572544	-0.0274991	0.1894727611718304	0.047075716560591466	0.042508365570300244	0.08311794758313477	0.23444005556414452	0.06924847846183152	0.09224375855134338	0.04051653698428559	0.05393626108921202	0.04694284354887443	0.0719330607456918	0.35509047149684464	0.07483009991476773	0.206296125998302	0.0634671114961458	0.05343554519342054	-3.32286	0.9075746848755252	3.139715542318755	0.16324526378310636	2.21994410499535	0.46703424916289893	2.948704195222353	1.2892128444232025	-2.27918	0.248893968063127
97	114.027	22.5274	-0.0856605	0.033809985191415245	-0.320088	0.23442705010096776	0.7627329168454824	-0.686041	0.043993587841436324	0.12210455314240655	0.008499876972768598	0.5715588736316018	0.033577536936076284	0.28998417838589674	0.05259976650499769	-0.135854	-0.00394586	0.0004349349306218245	0.0754884444953384	0.04334532810647253	-0.311084	0.025489308550450673	-0.028766	0.2024225644047151	0.04705476671383105	0.04423122070579122	0.08169366086429	0.2354947401653744	0.06925698602725408	0.09473922910733958	0.04069441964188197	0.04914120468052155	0.04458245679062324	0.07180308804273615	0.41166592491954535	0.07406872288109222	0.2054288696061625	0.06502939192810159	0.053472619019853104	-3.38915	0.9349443406868504	2.7605965016113454	0.10404573479561217	2.427055794240793	0.48482526979823837	3.0608669831727737	1.2925547769911665	-2.76457	-0.088507
98	114.029	22.5262	-1.25979	-0.596113	-1.12132	-0.138475	0.7453555596284587	-0.873707	0.0451601542285679	0.11146808086820419	0.06831210080141503	0.18513792644593946	0.035093387635735974	0.6370995737919252	0.05246621214288618	-0.133783	-0.0176716	-0.00109449	0.02982396481816107	0.09955136449201527	-0.281628	0.018421658476282937	-0.0297418	0.2105057377573101	0.047110147920769486	0.04442466270354677	0.08812103691431163	0.11594201821465638	0.06923727915840701	0.10626767546627061	0.041022456258534824	0.046684659830353366	0.04374067843516637	0.071711158333463	0.433285932214778	0.07792830140964913	0.306633643735659	0.06354676017826831	0.053491080309929245	-4.15052	0.9586077781907815	2.509148614409284	0.7752076370576678	1.5968147639380659	0.5068568271645438	5.995233931640302	1.2789632052315358	-2.86568	-0.404009
99	114.029	22.5262	-2.37158	-1.4233	-1.91555	-0.456032	0.7530925325077084	-0.873087	0.04521124466185003	0.11123282494852312	0.07161772938055719	0.18108067160437563	0.03504222535254521	0.6610319430303055	0.052712110696053305	-0.133656	-0.0179239	-0.00117176	0.032406244118497046	0.08667951647733806	-0.383164	0.01852168760201589	-0.0299735	0.2087671074166803	0.047153855739687986	0.04465898535345172	0.08715057651935151	0.11525558492467858	0.06926913800826272	0.1067954210636193	0.04109986595824277	0.046705653452007126	0.043774818166392324	0.07171995717996997	0.4333116460418906	0.07533766750967556	0.32272433532602685	0.06356531497839217	0.05353671271948306	-4.18211	0.9588027098237288	2.4907154532996096	0.8217700013109459	1.57112275056098	0.5058851078580655	6.189703045756249	1.2825372897714196	-2.86167	-0.409456
100	114.029	22.5263	-0.875341	-0.250857	-0.979003	0.1036623910722414	0.7586708692504325	-0.868638	0.04525577358149848	0.11105447186449091	0.07346203385101638	0.17683930814610566	0.03499225244600588	0.676059201613995	0.05293664283299561	-0.133612	-0.0181083	-0.00124039	0.03435224873120512	0.0799702573602892	-0.306937	0.018549068151138583	-0.0301603	0.20734360441851482	0.04719421456580127	0.04486656397299087	0.08653830513457132	0.11481080398321167	0.06929864379902374	0.10714232700373116	0.041171217527510434	0.04673717691588494	0.043795063059269314	0.07172836108589979	0.43319065830671294	0.074609019272612	0.23653719876297102	0.06360966888368637	0.053572394807513406	-4.18936	0.9589263005616909	2.475216776826154	0.8488961476282589	1.5402671352424653	0.5049485895782976	6.309917102980708	1.2857682141079156	-2.85879	-0.413479
101	114.029	22.5263	-1.00003	-0.320659	-0.893757	-0.10627	0.7638156952644303	-0.864481	0.04529765257569217	0.11090456766799142	0.07427292988704653	0.1751058770292509	0.0349434121904192	0.6730598712183717	0.05315062837466507	-0.133449	-0.0182668	-0.00130606	0.03608527933477014	0.07360014617709029	-0.112892	0.018566844398094574	-0.0303451	0.20625297304312298	0.04723327917308855	0.0450590996357395	0.08611971870691774	0.11408958737200547	0.06932716463357029	0.10550584495386997	0.04124043697585295	0.04675476242213194	0.04381431815187431	0.07173663409972399	0.4330683370718024	0.07408472682667645	0.09381858673890607	0.06364838556726862	0.053608502171027764	-4.19136	0.959019855676266	2.4613134431125054	0.8624381384687501	1.5348103281177892	0.5040363669149475	6.379360987181817	1.2887988651959668	-2.85424	-0.416914
102	114.029	22.5264	-1.49877	-0.790305	-1.13792	-0.360852	0.7671968925144229	-0.858254	0.04531548061593327	0.11072903138128068	0.07332100865223422	0.17332644509780903	0.034879656409959235	0.6786157436697997	0.05331379292900161	-0.133342	-0.0183782	-0.00135197	0.038125061307900415	0.07047111700073598	-0.0795097	0.01843338524615442	-0.0305678	0.20538241297433713	0.04726197210072445	0.04527537472136085	0.08541843709792556	0.11412721824113126	0.06934968987027268	0.1057036276991308	0.041291129614205745	0.046778290299066785	0.04382794403821398	0.07174327410519767	0.43306422451684456	0.0740568518363648	0.0787759803739243	0.06377476933149888	0.053657013939706746	-4.17881	0.9588148484231079	2.4456789604225824	0.8583745048879484	1.518712606589604	0.502953314934876	6.419985372700505	1.2911681861728386	-2.85052	-0.419325
103	114.029	22.5264	1.535262335826654	1.6897160260863489	0.13525149909652828	1.4000108367301256	0.7697549175026194	-0.853806	0.045326351217236126	0.11058149160920475	0.07286243289893989	0.1720757183536215	0.03483495658048061	0.680978803920532	0.053420744033219586	-0.133259	-0.0184581	-0.00138455	0.03927643134935957	0.0675560719297134	-0.0746724	0.01838686495569592	-0.0306758	0.20485858265212686	0.04728107027929026	0.04544130790024833	0.08513813807811374	0.11442666510189477	0.06936476444658547	0.10576303538809302	0.041325299626642824	0.0467951208154973	0.04383460613743473	0.07174766217693121	0.43303973444097404	0.07388645414579925	0.07572836317737491	0.06382563383561411	0.053677450841491434	-4.16778	0.9586574700930506	2.433501514788056	0.855814263075486	1.5038078598235067	0.5021995945406167	6.438722200263153	1.292688607604885	-2.84771	-0.421084
104	114.029	22.5265	-1.93518	-1.12868	-1.58152	-0.353651	0.7726171036948501	-0.849672	0.04533716233667202	0.1103825518076747	0.07263168017738506	0.17126491322645596	0.0347811863722696	0.6783347414180521	0.05354339341126288	-0.133126	-0.0185368	-0.00141984	0.04064864751979561	0.06437876658324994	-0.0757273	0.01839152512234511	-0.0307972	0.204359345826185	0.04730290560803485	0.04566581582045055	0.0850260697978345	0.11477313662899162	0.06938213771928022	0.10524774973805993	0.041364123765951	0.046809818905795254	0.043844696247350434	0.07175285248214097	0.43300172982354074	0.07368400359543355	0.07407006618264622	0.06385225864133763	0.053700596622018114	-4.15774	0.958443498425836	2.41718120709106	0.8542283601968261	1.4922038227470953	0.5012988575387243	6.445123464456847	1.2944404120397996	-2.84398	-0.422784
105	114.03	22.5265	-1.83127	-1.35396	-1.41758	-0.413689	0.775741579017569	-0.844852	0.04535388218799019	0.11016383349497925	0.07173479581775569	0.17084650387470607	0.03471833130710349	0.6788582119572408	0.05369641214455123	-0.133042	-0.0186979	-0.00146854	0.04197264012045819	0.06218688523888208	-0.0808573	0.018410357483326537	-0.0310036	0.2038311197434762	0.04733107604977748	0.04592078280474968	0.08475785957884414	0.11525149211086853	0.06940410874539131	0.10523754774965888	0.04141484236096431	0.04684235244769312	0.043879016516387724	0.07175936337666453	0.4329397759721873	0.07370227929725866	0.07269754755378109	0.06386005821794254	0.05374445921039166	-4.14486	0.958226306545241	2.3989972898193885	0.8463497801171579	1.4823799739647343	0.500234524075045	6.450722451003153	1.2965499585038371	-2.8402	-0.426123
106	114.028	22.5261	-1.29096	-0.54425	-1.32378	0.03281438405436421	0.7409590044399432	-0.868344	0.04511265991743454	0.11173363255302349	0.06368785579986598	0.18521288605144676	0.03514873987381342	0.6052175664170721	0.052223274569970946	-0.133975	-0.0174565	-0.00102117	0.02729876769414654	0.12373466790456288	-0.236466	0.01854836788631973	-0.0294479	0.21218647244949845	0.04706819583650849	0.044183248946326914	0.0891723266353707	0.11672228178164436	0.06920620722974048	0.10584768833750384	0.0409486304424105	0.04667587174417271	0.04374496166553769	0.07170270702747672	0.4333560776002424	0.0865380539196145	0.31499157082045104	0.06340314880661879	0.0534292098439551	-4.09236	0.9584531362564541	2.5288686372691984	0.714210991267372	1.5867826024677079	0.5078842098242988	5.717815626613285	1.2753362934425103	-2.87032	-0.399051
107	114.029	22.5261	-0.937684	-0.626956	-0.690511	-0.247173	0.7501079834501243	-0.872858	0.045320382744147805	0.11032493136083757	0.07454414773904525	0.17513723265692802	0.03514665664068555	0.6894962368635497	0.05279206198232144	-0.133208	-0.0188119	-0.00133604	0.03025611287901004	0.0889230423101631	-0.258273	0.017897462196088378	-0.0301754	0.20704199073396476	0.0471840931572012	0.04494638638409584	0.08670057236970644	0.11489995232866757	0.0692818667875697	0.10842354014737875	0.041171883002299466	0.046707278939328696	0.04380714931470182	0.07171858942888709	0.4343452195394999	0.07702670190963126	0.19715536844180329	0.06356376688747582	0.05356513664029457	-4.21585	0.9605012984599672	2.454589572964552	0.8597884154809952	1.5242585319439792	0.507299503756897	6.3592854091125055	1.2822357913378162	-2.85197	-0.429425
108	114.028	22.5263	-1.14549	-0.697912	-0.816877	-0.328617	0.7479347083187975	-0.868869	0.04503285406392388	0.11251879073455189	0.06252248601068013	0.20216410673362517	0.03498763724478517	0.5789445108945082	0.052346614048859416	-0.134206	-0.0165331	-0.000906947	0.03186112469687532	0.1035332579437056	-0.160889	0.0191614344130932	-0.0295147	0.21371007606458897	0.047075336445708375	0.044146680226488724	0.08949892430462117	0.11733417918032704	0.06922075461582855	0.10401206894076795	0.04094019303139063	0.04668504943363971	0.043684955508210326	0.07171283086134847	0.43203197242189517	0.07860977191366231	0.2985826205041696	0.0635531604046721	0.053461402845832846	-4.06565	0.9566124740469975	2.5487486297336304	0.6985836589261872	1.7229771252153714	0.5054500985862502	5.566128207912116	1.278611803533095	-2.87472	-0.378463
109	114.029	22.526	-2.04947	-1.68005	-2.12101	0.07153617690346703	0.7436169413955356	-0.871607	0.04527889484065654	0.11056124393422176	0.07204242115084358	0.17560101918938714	0.03519798764522598	0.6694825313252576	0.05257094329776464	-0.133348	-0.0186762	-0.00127188	0.027944515511425926	0.10048415342203187	-0.417163	0.017862435112894207	-0.0299485	0.20800553882903897	0.04714444430806925	0.044689119107997395	0.08723994268126349	0.11495481481316944	0.06925270791064893	0.10707955484502771	0.04110242170000078	0.04669806859509565	0.04379973548375902	0.07171011050084071	0.4343569334816036	0.07990395071835425	0.31291348049991474	0.06349548206297818	0.05351802090434864	-4.19031	0.9604290708100804	2.4740081286237783	0.8257962916602892	1.5275655871812162	0.5082543153495029	6.252197558106914	1.2790230142999979	-2.85555	-0.4264
110	114.029	22.526	-1.30135	-0.730463	-1.22216	-0.0791928	0.7352966196056818	-0.865775	0.04524187729282613	0.11075121281004419	0.06729829629888653	0.17331980574465408	0.03526067086566574	0.6298418679314481	0.05234706586418998	-0.133472	-0.0184833	-0.00120652	0.025560035550399783	0.11389257393162064	-0.346804	0.017950707914477757	-0.0296635	0.20906217543252523	0.04710542557730826	0.04446890671866363	0.08785191549604578	0.11469085228686067	0.06922321226776282	0.1034854239538748	0.04103392313193937	0.04668734723363841	0.04378414588369514	0.07170184436788189	0.4344171959432777	0.08574079044600294	0.3142048459396966	0.06336269994178068	0.05345766810108448	-4.14123	0.9604387761782617	2.4905314967764167	0.7660424467570731	1.511191191701608	0.5093764029509882	6.0862858155963995	1.2757021963479982	-2.85884	-0.422147
111	114.029	22.5261	-2.25728	-1.50502	-1.95661	-0.300674	0.7551925762157541	-0.867552	0.04535944725728701	0.11023978125088442	0.07508697396467301	0.17350699121170574	0.03509647697358471	0.6983885230255469	0.05300311497264406	-0.133153	-0.018953	-0.00139752	0.03208530037384097	0.0810984026842072	-0.0952923	0.018017214434876264	-0.0303475	0.20608019772498248	0.0472224973725102	0.045112164954365076	0.08609564477622146	0.11438830272735644	0.06931007535533837	0.10864424767134534	0.041239327739421544	0.046729998229399015	0.04382986098760267	0.07172692946121463	0.4341992526217664	0.07574907837891258	0.08713185149229338	0.06357705910823092	0.053598411973932183	-4.20978	0.960547403909482	2.4436819062530395	0.872134405402712	1.5168245972252792	0.5063690494297165	6.428214452165102	1.2852565227918897	-2.84942	-0.432423
112	114.021	22.5267	0.24683647573615877	0.5471397728192199	0.06736059016058736	0.17947588557557143	0.5232572311547571	-0.13982	0.033547754348956335	0.09191752739349743	0.1332392356875427	0.37250215606076814	0.021021346173024136	0.22837467424289953	0.012514120498149955	-0.0734809	0.06585315553978685	0.014763704971087603	-0.0737886	-0.017986	0.1985719942255973	0.0631333829149734	0.06387233691075023	0.09134368733198038	0.04621518221112256	0.04480602185455249	0.17855642885932968	0.19915043227614798	0.06752602028486458	0.08939722228105056	0.040607192810961965	0.04532663787381248	0.05580623286927293	0.07182527608238552	0.1409707078725659	0.12238572180831735	0.3877165217745209	0.052967930802560015	0.055445610844924005	-1.5307	0.7259033231915384	2.0514547730186004	0.7462023996487477	1.8704561762850982	0.3113073461806826	2.5546059308747435	0.3081749717693303	-1.62114	1.1800322679735258
113	114.021	22.5266	-0.0856605	0.07732373856252801	0.024704130298835936	-0.110365	0.5390391067275333	-0.111475	0.033464312578157476	0.09720322168383444	0.13987638904370467	0.38944536418841164	0.021626856800711615	0.2402819431927021	0.013265546704331974	-0.0690521	0.06457130451029315	0.014428587169347676	-0.078655	0.028310565644278217	0.2634098870368257	0.06766448075219549	0.06162063291762876	0.09256746448331288	0.046203883516477084	0.04472973933442594	0.18026723889991103	0.2093861288468302	0.06752941678431967	0.08619516522373699	0.04055955844617467	0.04574339143281958	0.05562584447116073	0.0718320196187798	0.1434626525999301	0.12431048636344255	0.38822579890334624	0.05277419215347471	0.05536447950072288	-1.20426	0.7242748884132983	2.1731229184477416	0.775939044150821	1.8599386995367686	0.3202583086091952	2.7876498939238843	0.32706339054297817	-1.50955	1.16081481771967
114	114.021	22.5265	-0.542844	-0.0755118	-0.185055	-0.357788	0.5484630782164341	-0.0960674	0.033400469780727686	0.10133693263653233	0.12206149928046474	0.3686453556571682	0.022152181865861424	0.25143711869079494	0.013927104173280806	-0.0651374	0.06321043319713733	0.014134978594656056	-0.0842927	0.061530313252687055	0.3874721289607084	0.07113681888735485	0.05973386198729492	0.0935835243716079	0.04619707384294455	0.04469470380348286	0.17822474450504217	0.21278843683669973	0.06753300273052591	0.08449738814989478	0.040519960134034035	0.046104215834225006	0.05550367189610129	0.0718384586033182	0.14502015089718676	0.1266694538744554	0.4015466106934267	0.052745878092169005	0.05533474715053013	-1.02654	0.7229996837955305	2.2673141113564244	0.6848740314901194	1.7324501328052793	0.32802009343867533	2.975679180103841	0.3437097205232188	-1.41283	1.1388513775352112
115	114.022	22.5265	-0.0129268	-0.0503984	0.15911102417656228	-0.172038	0.5544447894490031	-0.0870016	0.033356330423559545	0.10450126671281648	0.09959560241934062	0.3104284311410951	0.02263023361287475	0.26211902948884236	0.014538211655828148	-0.0618805	0.06259914905335301	0.013862828358083161	-0.0913055	0.08894216631320212	0.5316208373457647	0.07358599886879029	0.05820151161381979	0.09424306930153706	0.0461913545571186	0.04455115773185067	0.1756143423113111	0.21557863799547808	0.0675365671778648	0.08284991768757188	0.040483204788193485	0.0462839446750695	0.05550280095295524	0.07184385675798953	0.14566805631548393	0.1296586090932017	0.37544885647690507	0.052704299008755943	0.05538758088429453	-0.923162	0.7221336274586251	2.3456464889599506	0.5671268138384037	1.4399776992171485	0.33508119465526875	3.1637814110726894	0.3591171136744606	-1.33698	1.1278556753633517
116	114.022	22.5264	0.08058797765996634	0.372040772476741	-0.0925848	0.1731728243747296	0.558898318463539	-0.0809303	0.03332482163664476	0.10728117559990635	0.07745244508059378	0.20008667393328364	0.02313209950021683	0.27212205233445674	0.01519226922352632	-0.058539	0.06190144102646118	0.013571895174469684	-0.103366	0.10995413284758598	0.6030495523531985	0.0759833190071014	0.05639358429990017	0.09540654846036668	0.046185695794436564	0.04441191283308361	0.1694801008431784	0.21489212838480262	0.06754082147986619	0.08244328309828555	0.040443494950912894	0.0464681229562311	0.05551560320880192	0.07184913305134664	0.14479746090038134	0.1322307248587768	0.3606985374620364	0.05272098142101353	0.05540905347736183	-0.848267	0.7215398850970435	2.4155945726343444	0.45700023008755036	0.9311028534976992	0.3424906448185927	3.300718289081766	0.37564184900354164	-1.25977	1.1150278020692892
117	114.022	22.5263	0.11175957104925252	0.1617829838267039	0.08874619144139581	0.02301337960785671	0.5632587949938714	-0.0746425	0.033290482197817266	0.11019565078573633	0.054772951376081264	0.010476315120364357	0.023808481693340346	0.2858397054478312	0.016104276630642903	-0.0544152	0.06125114016929331	0.013178234007474587	-0.121879	0.13028815117910614	0.5658378673793734	0.07915980284855348	0.053774416792581596	0.09684919265648893	0.046183377695401116	0.0442339148799576	0.1641604923170785	0.20889497439323546	0.06754879084124248	0.08327254939597542	0.04039231533608268	0.046615370207285046	0.05559437960443335	0.07185847281285138	0.14263587186544624	0.13464698499009523	0.35191810107843946	0.052817845034393615	0.05544119130315316	-0.770709	0.7208325561933139	2.491202758896342	0.33365489225194617	0.05015111134575771	0.35246347709312187	3.4325802142626114	0.39869654652494907	-1.16732	1.1017505835141808
118	114.022	22.5262	0.2676175379956829	0.31554284573140473	-0.0645343	0.33215180834412494	0.56607411188465	-0.0723915	0.03328714348094258	0.1130134320722524	0.03370808260810586	-0.19466	0.024636869943619293	0.3030917238964718	0.017186767343482408	-0.0497497	0.06048701231098741	0.012685482216927448	-0.140831	0.15077295488341216	0.37510413167398293	0.08243948784600255	0.050289512280759736	0.09841536114315615	0.046184035541419324	0.04414751691108781	0.16140064843753296	0.20522957378559914	0.0675558814881951	0.08485603308934506	0.04033485213832716	0.046830979388255305	0.05571209695780189	0.07186676042409353	0.1402639420754182	0.13749657444598987	0.33985723556275427	0.05293369202878077	0.05540435580641703	-0.735571	0.7207499970653194	2.5599046102606207	0.20884725640462298	-0.948497	0.36468874953433045	3.571834704756302	0.4261021531587845	-1.06233	1.0857069759338298
119	114.022	22.5261	-0.210347	-0.0268409	-0.172672	-0.0376748	0.5664598610662732	-0.0721042	0.033308020373797154	0.11548839005580243	0.016848159357990108	-0.320778	0.025362560428757598	0.3158793096208399	0.01814581983825477	-0.0449774	0.06011169248702822	0.012248938692244582	-0.153884	0.16590314037984963	0.2413820338595183	0.08514708864547091	0.047087555996824126	0.09947357621280747	0.046190178433953115	0.044231997528572715	0.16142560798416591	0.20458430482266438	0.06756290366155175	0.08616846431975642	0.040288587627036174	0.047299766414970586	0.055865641688179535	0.07187456212537802	0.1387726385315301	0.1391984668651822	0.3250015311608342	0.053056378995838455	0.055356770830109814	-0.724858	0.7211061204585725	2.610969354960737	0.10437104477031134	-1.56795	0.3753918060687311	3.6658342714414154	0.45039602793317546	-0.950902	1.0760046903703084
120	114.022	22.5261	-0.927294	-0.551405	-0.626472	-0.300821	0.5676845144829337	-0.0735631	0.03334228031450931	0.11747205223875212	0.0032039130740275645	-0.406641	0.026000454237202646	0.32239971749394114	0.01900944807012298	-0.040318	0.060250928496102585	0.011863468960313624	-0.163772	0.17873273457408162	0.16766068241436044	0.0877497017781968	0.0444475498319417	0.10044664262833866	0.046200869075151946	0.044330324786131484	0.1612910321839501	0.20646993332891997	0.06757067208710898	0.08625243992167488	0.040251193322977656	0.04786064183543354	0.05607774662740614	0.07188287795952764	0.13766459251902247	0.14010976290036128	0.3198342110146168	0.05322203452475804	0.05550866916386649	-0.73236	0.7216808034557444	2.649925368367765	0.019864173665734543	-1.96949	0.3847890428510769	3.7378619988803754	0.47227042233481586	-0.842403	1.074417788154436
121	114.022	22.526	-0.927294	-0.52229	-0.568176	-0.359118	0.5684071590929172	-0.0760422	0.03339030674162795	0.11914610217676591	-0.012713	-0.454991	0.026602527904040184	0.3260691844839403	0.019839046931206614	-0.0356508	0.06067198032868559	0.011498350509333947	-0.171808	0.19058258236196382	0.13817287574885773	0.09053314738743092	0.04174440679556431	0.10124013097703596	0.0462154277400482	0.04442297411588758	0.16194596744179807	0.20631629943259197	0.06757916858761444	0.08579678641483715	0.04021896457135891	0.048467702242896295	0.05633371547996282	0.07189173408214297	0.13681698053251135	0.14056314347064397	0.31637928830754364	0.053444213130813614	0.05561605748785373	-0.751108	0.7224926474648512	2.682082966033427	-0.0785015	-2.20531	0.39364982523498754	3.800482490187441	0.49327592449594226	-0.735559	1.077010096205457
122	114.022	22.5259	-0.927294	-0.531675	-0.711146	-0.216147	0.5679536082144035	-0.0765331	0.03347262487062434	0.12107915986400994	-0.0315925	-0.519448	0.027303938445000977	0.329401564327626	0.02080300273150334	-0.0290667	0.06071893693294155	0.011069443788796556	-0.179216	0.20375304575865405	0.12054174700429204	0.0940295941451354	0.03843363710110627	0.10170935236364498	0.046236298689465716	0.04456946481495148	0.15932160960485547	0.2094913859182363	0.06758902701399855	0.08523627948050902	0.040185340844988364	0.049523451390439135	0.056584984848882004	0.07190160133982683	0.13628772563089117	0.1415009631954919	0.3139701003422107	0.053764111138475394	0.05565829381114312	-0.752469	0.7239468949587569	2.7166393037636873	-0.198294	-2.47957	0.4039699881956576	3.8645699499700745	0.5176764037351135	-0.586929	1.0730574037458849
123	114.023	22.5259	-1.15589	-0.949784	-0.504038	-0.651847	0.5690712877488002	-0.0744545	0.033572773574661076	0.12260009248431492	-0.0505274	-0.561987	0.0279663396393749	0.3288198778742822	0.021728753224936042	-0.0234284	0.0611126466097021	0.010663938976276413	-0.184875	0.21599179477439173	0.11622954074414904	0.09723752666183838	0.035238281801977675	0.10190423046456984	0.046261344282771205	0.044683930068569244	0.15701772683466086	0.21041009491838503	0.06759970484635301	0.0838654398332478	0.04015766584037277	0.050379428312478915	0.056928899139322545	0.07191197175074439	0.13638168861785116	0.1412029031472507	0.312109103855147	0.054066669126309204	0.05568506100705592	-0.730632	0.7257198011680857	2.7437177592969166	-0.321794	-2.67091	0.41370505541317726	3.9208031166125727	0.5410860609107141	-0.465038	1.0734907495776553
124	114.023	22.5258	-0.927294	-0.647025	-0.752924	-0.17437	0.5704962956080128	-0.0755224	0.03376049159079923	0.1251079825456295	-0.0756983	-0.588242	0.02891353645462691	0.32417111856910785	0.023066626374177727	-0.0137164	0.06049576401196359	0.010083474474571742	-0.192661	0.23205764687804883	0.0872633580896135	0.10173307248939145	0.030681704986418017	0.10236361932237693	0.0463052158648025	0.04496235969498666	0.15435329854054539	0.20692041164280986	0.06761653460561454	0.08106298968376334	0.040125314178874404	0.05215967196258745	0.0573417684844063	0.07192756526547042	0.1360777416752171	0.1407772217183734	0.3123760845136	0.05450695666974115	0.05571597375321085	-0.737785	0.7290861506697185	2.7825048194607795	-0.490422	-2.84284	0.42761044503789275	3.9990027487727646	0.5748646919336045	-0.262969	1.0550034575305258
125	114.022	22.5265	-0.293471	-0.476815	0.45106812592394246	-0.744539	0.57008059174333	-0.0280241	0.033046606489685756	0.11543617004577969	0.008541530786890121	-0.276873	0.025138665436376006	0.29128165347132107	0.018755410291063406	-0.0414889	0.0597762041963076	0.012477650729351551	-0.173347	0.16723952197007344	0.5534694377976159	0.08689664030682986	0.04527837925183217	0.10119032612409776	0.04625008325595603	0.04428476529007196	0.15738980711363618	0.20286169216066832	0.06762810221117617	0.08250085505537383	0.040298389962550016	0.04797773835109464	0.0560146199466168	0.0719454004976708	0.13561726962191717	0.13670574586563547	0.33243137068652195	0.05317180627177074	0.055012563508688245	-0.276944	0.7145199351707124	2.6066790529351387	0.05426991076190275	-1.36484	0.37171922047845973	3.5306501159995913	0.4654133901749705	-0.864754	1.067153615489593
126	114.022	22.5264	0.007854259751631896	-0.00162974	0.11138006146294295	-0.103526	0.57031440082896	-0.0315439	0.03306414706226549	0.1169822464930633	-0.00947266	-0.356294	0.025680535918732712	0.29112015028656313	0.019514083227630603	-0.0374597	0.05911256553820001	0.012158089867795754	-0.180058	0.18053283085466057	0.42997590603773617	0.08924845506137633	0.042948232403864736	0.10171874867494182	0.04626319510303075	0.04432676622602284	0.15756879773956023	0.20240621215240742	0.06763645004853373	0.0804582490024407	0.04026861921349213	0.04843827221290899	0.056113965122811284	0.07195499898760369	0.13532694814745608	0.1375046523500148	0.31959008210677387	0.053328305258702	0.05510233018728553	-0.310109	0.7146965744287607	2.6390882180885713	-0.0601176	-1.76029	0.37968485779938466	3.61827598656456	0.4845977738688479	-0.77335	1.0534376854108594
127	114.022	22.5264	-0.07527	0.09140589304699197	-0.0262055	-0.0490645	0.5716672981599031	-0.0330011	0.033097567620560125	0.11875027327508439	-0.0291724	-0.428903	0.02628715351598179	0.2937733949840569	0.020383548969171786	-0.0322863	0.05928166350927741	0.011799717811713302	-0.187047	0.19532234976591242	0.3407883270896682	0.09225348158192646	0.0401314766114597	0.10201152007312973	0.04628269470451371	0.04442964863387401	0.15774621451003037	0.20371823895912836	0.06764734207405974	0.07980140723786491	0.04023840503358903	0.049157062019322996	0.05636900470441503	0.07196716791116645	0.1349674075515149	0.13812434351358238	0.3128334549941048	0.053572836758153164	0.055164001431493484	-0.323504	0.7151175581255058	2.6727709294677364	-0.184932	-2.10537	0.3885910770478289	3.6813059462523436	0.5065695062256221	-0.656799	1.051671283183651
128	114.023	22.5262	-0.07527	-0.0704421	0.21211729968422394	-0.287387	0.5720758157528287	-0.0371727	0.03323661077421862	0.12199751499912288	-0.0759592	-0.511421	0.027587300928077207	0.2929689412262876	0.02226908622754335	-0.0208184	0.0595812845742061	0.011027141006880035	-0.199038	0.22587165510548685	0.23600089820562184	0.09863537710750298	0.03385989981244175	0.10246660603542818	0.046338291126760765	0.04465343674049303	0.15191091948191182	0.20160594171628096	0.06767275335032069	0.07742077850016006	0.04018529685777638	0.0508314529569463	0.05700983065734375	0.07199433857976041	0.13452880552363702	0.13791708434246244	0.3067492978082209	0.05414188199026028	0.05531491541845719	-0.362779	0.7172601743836037	2.732096875501903	-0.500025	-2.53674	0.40765743319569653	3.7841125716099833	0.554160052776467	-0.409557	1.0451054473800845
129	114.023	22.5262	-0.781826	-0.761247	0.07325624751339994	-0.855082	0.571736550427298	-0.0323239	0.033335307451916235	0.12354233871114828	-0.0969758	-0.52254	0.028204950839670926	0.29356765398115126	0.023186499623901638	-0.013519	0.05912026157934266	0.010660565358748965	-0.203965	0.23896948509282012	0.16507945116960604	0.1012764461043038	0.030788004335483846	0.10225841723597628	0.04637226799396826	0.04480735183426764	0.14900850413970035	0.1973914692384791	0.06768674962507462	0.07684232023166047	0.04016612730492784	0.05220693045569982	0.057291368651425006	0.07200863987169887	0.13485329667036103	0.1373521828026303	0.30975372737547113	0.054369295950257246	0.05537149740909964	-0.316101	0.718862994931631	2.7571890248748403	-0.650807	-2.64723	0.4166982606773361	3.8203902887903154	0.5772650036155457	-0.25895	1.031922660794597
130	114.023	22.5263	1.8261972074599906	1.848227070821597	0.1725226819269664	1.6536745255330243	0.5717936062118321	-0.0336178	0.033153473441606046	0.12036419319588444	-0.051537	-0.491235	0.026922339227002046	0.29648001186972206	0.021301138532758994	-0.0270904	0.05958266568552296	0.01142284322816107	-0.193267	0.21028817092873167	0.27427403445890197	0.09524152191285674	0.037042920374937255	0.10219487134495914	0.04630751934460046	0.04452914396833851	0.15556044882426984	0.20534266242643032	0.06765939666323699	0.07952621068289722	0.04021043005587576	0.049850566619977665	0.0566848596601554	0.07198027437200114	0.1347742747533032	0.13883199473357527	0.30962653602252865	0.053823142398007874	0.05518069809772655	-0.328958	0.7159414693517113	2.7030430515679083	-0.331299	-2.39227	0.3979098329978223	3.7280791995975555	0.5297416243287942	-0.543431	1.0511213407379125
131	114.023	22.5259	-1.75854	-1.78253	-0.344296	-1.41424	0.5716484748390286	-0.052727	0.033649831875688825	0.12534776229074968	-0.0971402	-0.54592	0.029027824823937464	0.31025123398958454	0.0237844487621743	-0.00864561	0.059052394634313964	0.01009252387924773	-0.201418	0.2431041774586804	0.08485884868592478	0.10283425063257488	0.028555114566929954	0.10215297877418768	0.046364114733135044	0.04499741609017292	0.15093930424211818	0.19708334303865213	0.0676600404098233	0.07829984514123443	0.04013207238864922	0.05309336002336239	0.057417016777554786	0.07197597883681409	0.13558684455151762	0.1383078793049175	0.31167681269412784	0.054516158562181664	0.05555520146470877	-0.516158	0.7257731991513751	2.7856657822208737	-0.643571	-2.77	0.429024645094995	3.9623479897050187	0.5926543870408593	-0.162838	1.02848245953103
132	114.023	22.526	-1.25979	-0.865921	-0.98221	-0.27758	0.5714246431085179	-0.0576341	0.03347307641440343	0.12337799595215869	-0.0736434	-0.564291	0.028184457030362133	0.3109244369783698	0.022566969863264064	-0.0180815	0.060284145649124155	0.010601969491243772	-0.195155	0.22821039447987407	0.13525229960905005	0.09986077546954336	0.032643935226031075	0.10227061853853052	0.046318498778060435	0.04478535412743626	0.15422982938004037	0.20650639336566234	0.06764299779593833	0.07958805441021446	0.04015628990358616	0.05129137077638708	0.057147866654010414	0.07195988231072245	0.13525467472893665	0.14045581791437398	0.31117103003436525	0.05428188307022941	0.055558174926799556	-0.563545	0.7226718761934171	2.754873738434397	-0.477491	-2.73256	0.4166648130437307	3.9066721668530353	0.5619784576076765	-0.352526	1.0548800712737305
133	114.023	22.5261	-2.0183	-1.79721	-0.616833	-1.40147	0.5709542411172688	-0.0597824	0.033376114045234044	0.1218776511400585	-0.0547983	-0.550782	0.02757637994710253	0.31309359090704303	0.02168583601356484	-0.0241622	0.06040573124063977	0.010968152015174228	-0.189907	0.21617325632069503	0.17086949401403478	0.09692574669187871	0.03558386245305478	0.10220840311241017	0.046289371841984804	0.04464572549513303	0.15725245066689922	0.20994104313251602	0.06763080718512689	0.08110514388196557	0.040177999543819495	0.05025640901104287	0.056852566713758775	0.07194772252870225	0.13546212942110208	0.14033766185818822	0.31071833519510694	0.054004545894742365	0.05544471395222233	-0.584907	0.7210319068309685	2.729883987512864	-0.348473	-2.62351	0.40774879222744254	3.860341969958111	0.5397440454921985	-0.480779	1.0624978735748285
134	114.022	22.5261	-1.25979	-0.874763	-0.700269	-0.559522	0.5696608545093494	-0.0582427	0.033293034015354404	0.12027363482985359	-0.0336137	-0.495927	0.026921753041262375	0.316999523143074	0.020755318970590228	-0.0298496	0.06001316147247759	0.01136304775231912	-0.183662	0.20250537605371516	0.2161218550231832	0.09357368540663939	0.038670940192988716	0.10184501215124013	0.04626343039846782	0.044525079766105355	0.15801369347235109	0.2078235780511395	0.0676192587163054	0.08353705743892631	0.0402054715346026	0.04941501780545989	0.05651064009680844	0.0719358857454633	0.13577835495091775	0.1403239181473812	0.31088329916996976	0.05368861486916699	0.05533231564631857	-0.571876	0.7196404099004517	2.701255909291188	-0.212727	-2.38629	0.3981373583850097	3.7947173728836616	0.5162312038232728	-0.604059	1.0619798567078513
135	114.022	22.5262	-0.407767	-0.109188	-0.683412	0.27564518699401885	0.5690020725012092	-0.0552929	0.033235652442862904	0.11845835523072347	-0.0153268	-0.436279	0.02629634109000785	0.31472960077168366	0.019872745051324348	-0.0354917	0.05962786640871062	0.011738893635251569	-0.177414	0.18922733788751658	0.25117267033232726	0.0906124898234794	0.04164005783825496	0.10125814418714564	0.046242910166971254	0.04438743598326313	0.1603722146341945	0.20592321003468655	0.06760886953057538	0.08430996178547609	0.04023538897606491	0.048565416451592146	0.056222966311594944	0.07192488532598564	0.1358303103073541	0.1399198489975065	0.31443560034475554	0.05343858763072578	0.05530886674508576	-0.546059	0.718718876533884	2.668736154874766	-0.0955699	-2.11865	0.38894809619787557	3.733006089748952	0.4939120897562635	-0.730803	1.0605606626702206
136	114.022	22.5262	0.4026944426825897	0.013191491223321916	0.18544460981362257	0.21724983286896712	0.569958175824415	-0.0546128	0.03319962449745259	0.11671065942152686	0.0018169349464661894	-0.362671	0.025698895536475322	0.30901310374055835	0.019035902680707623	-0.0401223	0.05955101868253212	0.01209615316054664	-0.170101	0.1762801062000553	0.306181276914739	0.0876566772629544	0.044518422850914285	0.10075963703928277	0.04622723047229796	0.044289947986074475	0.15978912460906392	0.20367259402657725	0.06759951418251686	0.08413562819843184	0.04026720403535114	0.04797621481357052	0.05600899501357754	0.07191469717144969	0.1362842027271173	0.13916753083573508	0.3208584856918017	0.05319771352818848	0.0553562052972808	-0.542011	0.7181832906331633	2.635150067419874	0.01137082984158939	-1.78066	0.3801639086797133	3.67279724841132	0.47273961867319464	-0.836296	1.0632402646770565
137	114.022	22.5263	-0.844169	-0.728163	-0.358496	-0.485673	0.5698784737011997	-0.0536203	0.03317895066315571	0.11518518536228714	0.016331735587190078	-0.290019	0.025165054402079386	0.3063078183429764	0.018304701353481764	-0.043978	0.06005274350949298	0.012414741308894112	-0.162304	0.1643929505134166	0.3934831125442057	0.08556352647453333	0.04690006406889264	0.10019572646927404	0.04621723882977279	0.044247059076544575	0.159740461951826	0.20449428604906805	0.06759243897226952	0.08516292582923063	0.04029816516677772	0.047537217251586814	0.0559066864669308	0.07190678074598807	0.13700728388043965	0.13855985818537406	0.33198653144700413	0.05307637045036599	0.055328261656153205	-0.535155	0.7178912350294299	2.6032280509993706	0.10223919092030263	-1.41823	0.37230576059555426	3.596727277280107	0.4542316325749832	-0.925127	1.07416030719357
138	114.023	22.5261	0.8598778123921199	0.9615926763971829	-0.0228277	0.8827054813499808	0.57173288915622	-0.0276208	0.03350870644633664	0.12539020893437827	-0.119934	-0.504027	0.02901063606152145	0.2840322968028918	0.02436300429660565	-0.00450165	0.057767462572656136	0.010179843554162142	-0.209804	0.2536009797831021	0.10543677546637809	0.10360611658613467	0.026849803055069545	0.10198612943180743	0.04642016415085627	0.04501432578199713	0.14291257991811254	0.1889649600102778	0.06770402193204364	0.07298122696953618	0.04014642751210498	0.05391476297036976	0.057512793408994234	0.07202524489407572	0.13535302513651964	0.13602057465995093	0.30435576410506154	0.054502899097885846	0.055274477929405715	-0.270829	0.7218566986846499	2.7855623016912183	-0.839214	-2.6673	0.4284920634499412	3.8918542287793074	0.6068536058223287	-0.0834956	1.0044280437197834
139	114.024	22.5271	-0.376595	-0.587248	-0.0809456	-0.29565	0.4965790851640802	0.3529773332549385	0.03305632614715963	0.12764688259759632	-0.228728	0.3265973917576712	0.02951410504681417	0.14366802015124458	0.03091479372114589	0.021791334798821223	0.04401285730149247	0.010203225181036972	-0.284639	0.3728706576855494	0.02022002829950477	0.10800110931490334	0.008749493958986443	0.10952531452655896	0.04693829768274176	0.044728165912251275	0.15031947674874693	0.16122593272465768	0.06811328490321845	0.06467762415010325	0.04035742628967554	0.05941811646750612	0.05902626375498766	0.07244447022826504	0.13934773157252983	0.10831714999815535	0.1769538070817409	0.054301153607303275	0.05334724225595455	3.2227922355734893	0.70425063922405	2.8538367266839613	-1.52161	2.0257125279928485	0.43330908337118806	2.221294026166161	0.7660249070207602	0.36674563406496086	0.7456487079071379
140	114.024	22.5271	0.11175957104925252	0.02322040414610657	-0.0691961	0.18095568009955376	0.49557343432182266	0.3546773012068496	0.03344965542824427	0.12928984792809267	-0.219986	0.3382893155473805	0.030440873844964318	0.14768715902180143	0.03291563208761064	0.028153647078731844	0.04159777336998022	0.009758216709913142	-0.295847	0.38439243374475074	0.032816993592066676	0.10866999526850488	0.004187211878809126	0.1090964578522397	0.04710132924312494	0.0448671024975824	0.15100901936895525	0.15999005452361711	0.06818235700860409	0.06518006730444048	0.040436743954860396	0.060645182460314924	0.05919636090829886	0.07251064658155498	0.1411722687530002	0.10847880029566145	0.17499163726271533	0.054040023235992725	0.05290007475211361	3.251043234485438	0.7101637250105142	2.881617950146419	-1.45677	2.1144396541063966	0.4464626214245265	2.2658331776797667	0.8140030296295472	0.46423550786008544	0.7027082869911441
141	114.024	22.5271	-0.220737	-0.145773	-0.299336	0.07859893939777196	0.4898506909403688	0.3551693977836108	0.033945594140957006	0.1306224629781437	-0.213934	0.3456644536604927	0.03127237366171388	0.15114953166355483	0.034710534171861415	0.028734487591617792	0.03944586025251866	0.009400126045066182	-0.30196	0.3930827708222755	0.03890042949869782	0.10948014729478618	0.0005440407492806887	0.10876743985091057	0.047258408302045946	0.04493300910112618	0.15184406344632206	0.15930440948411118	0.06824878894968313	0.0651975106273189	0.04052620985941009	0.060649203016235165	0.059040102890578525	0.07256747716053663	0.1424989066480109	0.10917138042085336	0.1755682859507258	0.053930195954518846	0.05267621696394467	3.265401835976352	0.7182974492919476	2.9070490846532206	-1.40891	2.1698360690698197	0.45821140774775715	2.3183328659211186	0.8564959391040046	0.4737817838088634	0.6681197748863228
142	114.024	22.5271	-0.438939	-0.598192	0.017482396626105737	-0.456421	0.4870650191042517	0.3573539753209565	0.03437934363815767	0.13152080175946784	-0.210363	0.3498849116641477	0.031789243810453234	0.1526784871302035	0.035944953594201585	0.028506400644641	0.03778973564490133	0.00918902144456418	-0.304404	0.39993052660228723	0.04049032982900941	0.10932804643446568	-0.00187966	0.10868452486741688	0.047360409715039214	0.044981915983801773	0.15258379769796285	0.1590522421401491	0.06830005472035484	0.0650520932619858	0.04058694800729001	0.0607385674620044	0.05892118497780534	0.07260178433685273	0.14333065253242933	0.10994375078656503	0.1759902682591126	0.053719863072561484	0.05263586595349347	3.28799316882407	0.7259089151680327	2.9238594862617497	-1.37867	2.19981125041825	0.4654351148122781	2.3470188194454846	0.8856283943238439	0.4693294859559119	0.641360754355774
143	114.024	22.527	-0.407767	-0.597479	-0.0570492	-0.350718	0.4821808624693672	0.35847259570344847	0.03497233037994171	0.13251820898933636	-0.206981	0.35318891008114905	0.03226824569618599	0.15206609626935852	0.037137418435282274	0.030915891996680746	0.036089144471023335	0.00892351778764575	-0.307278	0.40619491714394773	0.042253445103633436	0.10974773441851776	-0.00399267	0.10856673149783815	0.04741600075782702	0.04509719743159368	0.15315959669305568	0.1587787871983551	0.06834808328547705	0.06610027689854299	0.04059751788696767	0.06161176156199379	0.059018991762137006	0.07260695863600734	0.14481976904656005	0.11125151998468402	0.17664473892903498	0.05372664485987648	0.05241786365883002	3.301864123178348	0.7375638987049912	2.938502091850574	-1.35141	2.2244086651192663	0.47211632199556525	2.3005364486258366	0.9147706650116131	0.5017855554344629	0.6114835816998136
144	114.024	22.527	2.0651794234445178	1.5452751788315797	0.7818743853939101	1.2833050380506077	0.4784066350347155	0.36300583098635264	0.035946082005247126	0.13387859840713018	-0.202913	0.35657022626505186	0.03270080252087111	0.15278708490515644	0.03858038274471531	0.032355098704354046	0.03346428728188005	0.008369706442107674	-0.306308	0.4083205177766488	0.04478410653077194	0.10935424816007402	-0.00663249	0.10868272992998165	0.04734682935724753	0.045256435921967764	0.15386297620744976	0.15836535519276662	0.06839927901364663	0.06686904683436808	0.04045709929777672	0.06277182818328611	0.05897820366802269	0.07253953536249834	0.14574183812205158	0.11153855066231651	0.1771987301821534	0.053623735337598996	0.05228186710137238	3.340050725816489	0.7592077968731975	2.9582223098161524	-1.31879	2.251567117258853	0.47808694758824627	2.284870087704463	0.9536121821476077	0.515439802229132	0.5674009244202194
145	114.024	22.527	0.10136903991949046	-0.490886	0.28952801706220543	-0.188159	0.477814606166866	0.36801288729359927	0.03688515435872003	0.13519021676756507	-0.199579	0.3597592581357284	0.03293462374276158	0.15531865110923768	0.03972263983135904	0.029224437769657156	0.030301125071071133	0.007658812683132329	-0.302852	0.40971400261337687	0.047402076541202987	0.10816730755407686	-0.0087112	0.10887751620123398	0.04716595931115597	0.04550037192651679	0.15438679099202843	0.15774607867115764	0.0684296073114691	0.06730300693064527	0.040209522248257	0.06321572102713956	0.058753219926595025	0.07241909927643328	0.14685433446667986	0.1127905540153719	0.17762074974171693	0.05347553879315767	0.05214545203159126	3.3800632135418636	0.7820291349400316	2.971189268208567	-1.29272	2.2806225116105336	0.48129201725291193	2.307752033565026	0.987891365286762	0.46229699345057884	0.5157355649431417
146	114.024	22.527	0.4546470983314	0.1973427543507465	0.4151500638450255	0.03949703448637448	0.4736099199268733	0.36964330595096806	0.03754137643474596	0.1361336571000428	-0.195646	0.36072271406138107	0.0330833306727433	0.1565090726011832	0.040595493709171	0.024631806223670193	0.02759603922593104	0.007142957316573174	-0.297373	0.40703651448676437	0.04833389892780916	0.10662455660229755	-0.0102302	0.10865677285362603	0.047048795957345464	0.04564640540471118	0.15564674069939535	0.15692821943538188	0.06845794590704335	0.06813414726680296	0.040055662355419006	0.06347652805253615	0.05855331313046882	0.07233855655439622	0.14828159717920267	0.11259638343647987	0.17782730469343191	0.053332591669431245	0.05205110669385735	3.40193525210732	0.7979242756558755	2.9823521894670897	-1.25699	2.298647849056335	0.48326502109289105	2.2970724501521604	1.0134770297632831	0.38804589632381525	0.47129765594034606
147	114.021	22.5292	0.049416384270680146	-1.49992	0.7252046315869128	-0.675788	0.5890742973165719	0.3320912615613522	0.034153181792220544	0.020296470400161595	0.16151586037660795	-0.10422	0.01758470834817529	0.16544931993200038	0.01309483787870353	-0.114631	-0.0124738	0.016272817845455007	0.18385664977868302	0.48523141693395394	0.07651814005001825	-0.00436287	0.06083081511245808	0.1026664268140593	0.046178463825922146	0.05119770832008473	0.1530609729653214	0.10632165568948718	0.06781305399036072	0.06780913838667066	0.04047379822592984	0.04554089910784343	0.05409498627626094	0.07196133617372436	0.04216300715808342	0.07949062062768145	0.08314050877037156	0.05204876621868916	0.05359006653861983	3.23466270198346	0.7395911202452939	0.396433181603938	1.055238688527102	-0.980235	0.25931155306284936	2.4399265920258766	0.32353864605457816	-2.5171	-0.230591
148	114.021	22.529	0.41308497381235176	-0.908705	0.9837009300735763	-0.570616	0.5822568783633194	0.34492830450294953	0.03401845541461886	0.026209310593743006	0.15625132560894572	-0.0936921	0.017849103245947465	0.16535632850963117	0.013234224919633147	-0.110813	-0.00751644	0.01617995390673011	0.11614992400346097	0.4967716684159639	0.10618119296906546	0.005269476888995951	0.060131542161680394	0.10697946076365797	0.04619203038108232	0.05113630305227423	0.1512365260789262	0.10482202991563085	0.06780589760178536	0.06662174074529886	0.04048464461473591	0.04554430848780681	0.05453020914750341	0.07196884314560661	0.05016953436092829	0.08090121294629535	0.08495197019181636	0.052507136890525205	0.053576413628362636	3.22424792610401	0.736457244549937	0.5125382366212603	1.03315865327006	-0.893821	0.26323821197343	2.4820175315112802	0.32689492634983025	-2.43309	-0.13784
149	114.021	22.5289	1.223546401933792	-0.336792	0.8957804504501998	0.3277659514835922	0.5803348996347583	0.3403718769019063	0.033900633907371885	0.031045261858977498	0.14429641223138404	-0.0830091	0.018064654286345825	0.1657510174797614	0.013307859747957925	-0.107417	-0.00158036	0.01610987755934435	0.013037644014705085	0.4990916398213591	0.11788254030280007	0.013717989012114379	0.059804418852793854	0.10891639810618732	0.046206634294333186	0.05113136658599092	0.15032020057253473	0.10373102694514262	0.06779796245922604	0.06635723566915981	0.040499452517404146	0.045600205372480454	0.054879323223247754	0.07197487932575058	0.07000228934778979	0.08201282264779346	0.08567592345602205	0.05292744086002616	0.053607903070861634	3.1250746702995356	0.7336745994401389	0.6071666754059208	0.9599269538078882	-0.800234	0.2664483360721936	2.497858987166879	0.3285935715362827	-2.35563	-0.028797
150	114.022	22.5288	-0.00253627	-1.15323	0.553445665951579	-0.555982	0.5756390994502348	0.3330832656065334	0.03377859548998899	0.036851190512962886	0.1282348261607765	-0.0699602	0.01828924605779283	0.1677995939561991	0.013385877315425752	-0.103884	0.004289228700422339	0.016036179082779232	-0.104848	0.49338583306598266	0.12398842672542679	0.02261431577448856	0.05970850117146542	0.11061292389125961	0.046222394599972454	0.05105293969478194	0.15104637911643082	0.10260476858764632	0.06778977634474243	0.06533044063507093	0.04051543371657716	0.04573334117674757	0.055571147900821155	0.07198125004301202	0.09910808058042447	0.08273641125555661	0.08648025245633294	0.053424422038393454	0.05368808119645968	3.0112508908450697	0.7307841963256728	0.721823086648415	0.8489764992110765	-0.681842	0.2697935742520161	2.5684748537593713	0.33038958459795115	-2.27152	0.07718445384783852
151	114.022	22.5286	0.37152284929330354	-0.184925	0.49865578804798216	-0.127133	0.5650652652054688	0.3278281787172397	0.03368758649334197	0.043751023705310074	0.1091503700878935	-0.0459188	0.01864190517763235	0.17050624399495068	0.013653287341352124	-0.0990892	0.013412466924492926	0.015877553079513454	-0.179512	0.47857003911108065	0.12032242159963391	0.03445715834157462	0.05915380688497983	0.11356571682713514	0.046220426634818186	0.05113720020072092	0.15344128843949648	0.1013390669867238	0.06778160349826994	0.064292398677267	0.040501895761705764	0.04597613735845427	0.05683352355149347	0.0719821000581005	0.12237904308990258	0.08330793919008177	0.08784795541229617	0.0541593763439962	0.05372960082827418	2.886682599963206	0.7288462903967412	0.8555615781384387	0.711349410565805	-0.45312	0.2750289785945853	2.6520435930669297	0.33710242655508493	-2.15523	0.23599569560984
152	114.022	22.5285	0.049416384270680146	-0.167882	0.2363681285316487	-0.186952	0.5589000981010093	0.32171747813275997	0.03364696323991797	0.04845849126215547	0.10963253750146539	-0.0226437	0.018872716299020625	0.172266394511088	0.013818672569397797	-0.0958751	0.022462580154797924	0.015768227311386707	-0.185904	0.46659172929765397	0.11158900659446465	0.041010604446114235	0.05882396558620499	0.11554432932262129	0.04621544856325164	0.0510755484621648	0.15431221266366946	0.10203346401453715	0.06777488670460176	0.06396081016765812	0.040489023920911714	0.04614128906159986	0.05682624440226699	0.0719797615458208	0.12578003484159286	0.08416215373995634	0.09021196237896774	0.05443433171359743	0.05375881199308613	2.784364061991003	0.7280458003965466	0.9487610553619809	0.7104592410998248	-0.221925	0.2784617904457406	2.693311639729585	0.34129428746887497	-2.07786	0.39528531915267334
153	114.022	22.5284	-0.00253627	-0.0313604	-0.029898	0.027361760388792906	0.5466813041098175	0.3187728377221213	0.03361360648108082	0.05245090842073346	0.105558652327559	0.0005898934769561735	0.019054623623233097	0.17240349735944333	0.013976124129691014	-0.0934483	0.028744410857968687	0.01567990362441065	-0.186585	0.4577988341307402	0.09643815329558297	0.045195582318842936	0.05857477149623345	0.1168164927406229	0.04621181589415267	0.050905984477395874	0.155820003893488	0.104777500894885	0.06777137427387984	0.06493357313205539	0.04047786404473051	0.04629227496662956	0.05684151415468058	0.07197919884242338	0.12679429272524925	0.0848525157293681	0.09412666061839861	0.054372375763734486	0.05379119083647238	2.7288341760946238	0.727381208262237	1.0303485721609724	0.6774396719930418	0.00562996322605525	0.28116035460973454	2.655074856404812	0.3452782022847486	-2.01866	0.505693968315968
154	114.02	22.5271	-0.324643	0.6490448163158269	-0.255737	-0.0689061	0.5331426521047007	-0.219142	0.03386836678975473	0.07292511861983272	0.06714987259939115	0.2845864245834818	0.019176305584025805	0.22373003430453828	0.010265370386821931	-0.0852262	0.06152857567995316	0.015759842456583264	-0.0500026	-0.180824	0.09560948452933905	0.038118930286965266	0.06929097848889726	0.08715328182501171	0.0462709480658665	0.04545316618701723	0.20004980162075753	0.18297250484293853	0.06751806696949642	0.08974812755279994	0.04076629298003084	0.04455329581542608	0.05605212724960599	0.07180691674435458	0.13411591383422483	0.1204869726062493	0.289551529557672	0.05358350559016206	0.05547619485829357	-2.51444	0.7319574853219617	1.604401293405657	0.3356657794976966	1.5553507606389687	0.28401739630207945	2.4928657611593636	0.2518102490175001	-1.9129	1.0977027759528193
155	114.02	22.5271	-1.04159	-0.0481296	-0.56017	-0.48142	0.5451489428221459	-0.225352	0.033922486385379425	0.07003744730170212	0.06641307048768863	0.26912669736076267	0.018919514073127298	0.22125655663138888	0.009947005981426737	-0.086646	0.060112239013547196	0.0158950536419294	-0.0445533	-0.198037	0.1259213664864632	0.03280259153009206	0.069925742109662	0.08712612141324604	0.04628115976569293	0.0455940580223916	0.2039144627028288	0.1791308126222117	0.06751648983220458	0.08864450130517922	0.04079071835577517	0.04449633571144192	0.05609171585667516	0.07180396633184123	0.13333382873302876	0.11919499761154385	0.2818449658687543	0.05365670857977921	0.05546987533880943	-2.5865	0.7329653482565776	1.5361090970956386	0.3256908294164233	1.502403151200754	0.2802206412114587	2.4959986617744283	0.24385464101586324	-1.94726	1.0716776639021923
156	114.02	22.5272	-0.0960511	0.6767774770259508	-0.234633	0.13858238813545515	0.5622964361808909	-0.228475	0.03396620524130983	0.06748938981407321	0.056184957848632686	0.25505987213415016	0.0187045354887199	0.21847522966651511	0.0096950193604419	-0.0878199	0.057994377089040774	0.016008120579363818	-0.040645	-0.2102	0.15379395574427063	0.02801964896489742	0.07039541551481517	0.08708389238293793	0.04629019301888085	0.045748265077430225	0.20929048230618783	0.17614110669080726	0.06751620758631317	0.08800916325912869	0.04081051283741792	0.04446632331916209	0.055992358173648865	0.07180239630757393	0.13240417626736714	0.118303856346264	0.2768511873423667	0.05355627240205535	0.055457089650696276	-2.62362	0.73376676626636	1.4752338629638855	0.2684544334244269	1.448042861351351	0.2770377092760712	2.4824145756646985	0.23756181156226075	-1.97498	1.035755216974128
157	114.02	22.5272	-0.00253627	0.733630384319036	-0.2678	0.26526400742682865	0.5890302952647686	-0.230778	0.03400981911776616	0.0649570763936537	0.06682918384454119	0.2399074095095441	0.018495471326879294	0.21513660898972964	0.009450846080660175	-0.0889431	0.055657770741015154	0.01611754112994535	-0.0377571	-0.221145	0.18453463985205731	0.023197522198992883	0.07096179457671101	0.08731276863793756	0.04629935432694385	0.04591238462901689	0.20970045861635994	0.17417642868428	0.06751598242001633	0.08728206353258856	0.04082998837473605	0.04444546147108134	0.055866238345348915	0.0718009097095731	0.13092499525412488	0.11757706837540526	0.2735657821973582	0.05331161960127702	0.05547086298342697	-2.64312	0.7345635724767374	1.4148051101793666	0.31868878249237864	1.37738160853218	0.27394211953873576	2.4648432940566756	0.23146825303795523	-2.00117	0.9962684510268067
158	114.021	22.5269	-0.106442	-0.0351398	-0.0158225	-0.090619	0.5130721887319099	-0.150416	0.03354122476786099	0.08786073987621666	0.15444452931833602	0.3612704124460737	0.02060321895638824	0.22523128150702781	0.012334480976554778	-0.0759388	0.06589361175050823	0.015006898966130685	-0.0736318	-0.0491715	0.13639535543688006	0.060328325198078625	0.06417000435698801	0.09127421978740999	0.046229549441114175	0.04503974649900427	0.1817232222447476	0.1930648263794328	0.06754806695009728	0.08975835794648027	0.04062182189639938	0.045170839529733234	0.055825154860569486	0.07184244538555892	0.13926132789517812	0.12096449132122498	0.35129962394406333	0.05301373329918986	0.05529203328748725	-1.64796	0.7255364842044331	1.950737886105977	0.8498887891737237	1.8712388953545804	0.30501567086456155	2.509307062427827	0.3036417472365531	-1.68115	1.1803569898746544
159	114.021	22.527	-0.199956	-0.327604	0.18778621587251307	-0.387743	0.5019817807279303	-0.174061	0.03360809739280354	0.08385779256179429	0.14075987352788544	0.3358459636486836	0.020213314127495836	0.22535227597566093	0.011847117592820866	-0.078691	0.06558673746636608	0.015217400932562346	-0.0693714	-0.0873928	0.11279207014071974	0.055868910522796945	0.06522656626623238	0.09005096573872531	0.04623922701408003	0.04513887741794811	0.185288003541239	0.1837720634826593	0.06754556271606381	0.09020446882364774	0.04065461948776798	0.04495175024108064	0.0559146981394535	0.07183764298642825	0.13774356478185934	0.12017750649830818	0.3435873659506469	0.0531394493783837	0.055265287617330405	-1.93292	0.7268308655456057	1.8577731073225756	0.7596815273394477	1.8275136997652202	0.2992545078418404	2.498238489893787	0.29140889134100456	-1.75057	1.1729784770149365
160	114.021	22.5271	-0.501282	0.021663929256811043	-0.438488	-0.0627937	0.4952978257796584	-0.190272	0.03366465156254082	0.08050103464109573	0.12371757250795347	0.3262946652226254	0.019898707523477846	0.22576113116975544	0.011458661558077335	-0.0808076	0.06408539084052198	0.015386135143845134	-0.0656982	-0.112797	0.04817819644270475	0.051505901951916885	0.06607546023378277	0.08899582269020954	0.04624813296789856	0.04523885849743562	0.18743150087643712	0.18546658200259608	0.0675438561417487	0.08960734438323732	0.04068161659201043	0.04480335306044039	0.05584951436128103	0.07183405404863327	0.13645049027939624	0.12078964625604097	0.32063574766532915	0.05317455833000703	0.0552534382608991	-2.13799	0.7279137427214176	1.779466531978453	0.6600681952043558	1.7593178334308122	0.2946042565547054	2.5194489661942057	0.2816668195119791	-1.80361	1.1474654985532096
161	114.021	22.5271	0.5377713473694965	0.4279748870832651	0.21192129774893542	0.3258500496205611	0.4991141410447444	-0.202161	0.03372167635233278	0.07709229777804485	0.11354042559466518	0.3167642983004031	0.01959566484865817	0.22742650201136136	0.011086410860480967	-0.082762	0.06271769852417754	0.0155476311789273	-0.0632439	-0.138535	0.005906824835633012	0.04685913066114072	0.06697562054495336	0.08796815732178095	0.046257597876178946	0.04538835399702487	0.1900571195412853	0.18609477012915712	0.06754232425355262	0.09112801477725366	0.04070817910016995	0.04468213187184153	0.055834754651662016	0.07183070148594586	0.13471054003899846	0.12138627073068102	0.30698137955036847	0.0532748172633373	0.05526825746522797	-2.29811	0.7289975679800328	1.6985039330374951	0.5974015909990747	1.7021665793216874	0.2901242304765292	2.495681515363473	0.2723386578702235	-1.85224	1.1232734685673171
162	114.021	22.5272	-0.501282	-0.669494	0.13240817662159546	-0.63369	0.5142441522349375	-0.216157	0.03378434398405639	0.07350459019517537	0.10852364220018414	0.3035947041482788	0.01928510256174192	0.2275179723329852	0.01069844310325188	-0.0846782	0.06109743437663166	0.015711834106672554	-0.0570908	-0.165247	0.006985852914632301	0.0413710884317381	0.06804617217828224	0.08769941460237382	0.046268149852040065	0.04555702116745523	0.19375666344565348	0.1856236184281758	0.06754025992571445	0.09079081652675337	0.040736499172374346	0.04457838214844141	0.05583641777100047	0.07182684581171421	0.13373542358590174	0.12146858328704944	0.29248732858655185	0.05337273861950051	0.0553205811705718	-2.46475	0.7301857561215357	1.6134634862317372	0.5601027612174162	1.6355391987240575	0.28553491773577766	2.5059579926340056	0.26262549115921774	-1.89954	1.0942219579201513
163	114.021	22.5272	-0.501282	-0.0788452	-0.0373247	-0.463957	0.5491741385700042	-0.225229	0.03384092781135102	0.0703633443021369	0.10554486073548192	0.2903947268569463	0.019020717325918854	0.2258573290990838	0.010363347613447935	-0.0862409	0.060278735728977254	0.0158506266406827	-0.0503978	-0.185917	0.03172676897264226	0.03608224436986522	0.06895086912977955	0.08776239376500115	0.046277845266819835	0.045723490053353376	0.19809590316835574	0.18186164395119184	0.0675381318555356	0.08955935018892311	0.04076148521698248	0.044510588928025833	0.05598054818555839	0.07182325685985104	0.1331512985895876	0.12080508791105253	0.2809971353091719	0.05357118229746388	0.05536581234266796	-2.56635	0.7312554769185461	1.5388883092701806	0.5327967870480518	1.5967892984343781	0.28162930781982926	2.521873245201575	0.2542436213568157	-1.93754	1.0767800188231755
164	114.02	22.5273	-0.501282	0.09515792307303406	-0.196681	-0.3046	0.5699096044208598	-0.231823	0.0338881568578473	0.06717150237615009	0.09935860466925585	0.27857724400297285	0.018767295793890165	0.22302301196472596	0.010086684299960135	-0.0877348	0.05774026093456683	0.015983995306277254	-0.0449132	-0.201796	0.042678741200905326	0.03049198094796262	0.06975985938110493	0.08814798480136088	0.04628783155513487	0.0459217736220172	0.20464091414148003	0.17822218527568687	0.06753927672921965	0.08881191712797769	0.04078293755728031	0.04446933550820258	0.05586649796772193	0.0718225485653576	0.132305416555895	0.11916838551799246	0.27657732854007533	0.05356507407279884	0.05540688394349101	-2.62993	0.7321180474285574	1.4627375442647255	0.4855265873204785	1.5630895983687416	0.27787232411641793	2.511183399445713	0.24732608546878754	-1.97293	1.0335400111875188
165	114.02	22.5274	-0.0648795	0.05793364410509193	0.0074960518803882485	-0.0723755	0.587483617777817	-0.234805	0.033933948634697814	0.06447019955325278	0.09589861587511797	0.265857960672266	0.018552999957846244	0.21895798199726949	0.009830803352283972	-0.0889541	0.055179564463142726	0.016095597661925677	-0.0409334	-0.212814	0.058333610235958774	0.02538119084824706	0.07045255450506967	0.08828260928783106	0.046296655916807	0.04609228958620303	0.20873757999578837	0.17561244636088058	0.06753865025292483	0.08706495051820548	0.04080285762674861	0.04444096754337347	0.05572164353037119	0.07182058184670657	0.13112429704106116	0.11742981900489087	0.2737453374934833	0.05331240003230154	0.055441337291599085	-2.6597	0.7329675969615513	1.3987198321463048	0.4594219013033153	1.5138901950373862	0.27470196529494295	2.514880910102681	0.240934187556494	-2.00162	0.990271660473672
166	114.02	22.5274	-0.428548	-0.0979346	0.006149466905883128	-0.434698	0.6159142381271625	-0.236805	0.03399487549302273	0.061295741209110854	0.10297832437118616	0.2488371786709932	0.018296952121420608	0.21370619015633646	0.009502278259434031	-0.0903441	0.0511393141583245	0.016227760204807783	-0.0365694	-0.22623	0.08257859193736891	0.019029379976057657	0.07115707047860424	0.08853517301664589	0.046307777409754926	0.04629178104250274	0.21010455663440836	0.1692457865393191	0.06753624012970953	0.08646486794498671	0.040828647782371816	0.04441674447035395	0.05535805582438756	0.0718168333018052	0.12917652015723213	0.11643069319031957	0.2644143719767911	0.05299931815657059	0.05545574079926565	-2.6747	0.7341072578849696	1.324117150576519	0.49012894351631414	1.4702710404739292	0.2709205026261402	2.4715956345681005	0.23273556131674625	-2.03401	0.9237917299797127
167	114.02	22.5275	-0.501282	0.04598254613321073	-0.472188	-0.0290939	0.634926306958251	-0.235551	0.03405097780876114	0.05811068555419403	0.11644850263636075	0.23074641351632794	0.01805020993519913	0.20820582374004043	0.009207472529959227	-0.0916729	0.04728473279597022	0.0163548471380786	-0.0313119	-0.232753	0.08821256326257222	0.012925246065569627	0.07192020711323016	0.08824590436995834	0.04631903564277259	0.046514598520493666	0.20976219726388518	0.1677454014631112	0.06753546461553174	0.08630590794162549	0.040852429360963394	0.044402799572557355	0.055015445387865576	0.07181453641375901	0.12765486441056387	0.11294344631026006	0.2480808024913105	0.052700476075052925	0.05549317773378682	-2.66926	0.7351400420201603	1.2492999488879022	0.555145322442757	1.375575196122865	0.26727009339398194	2.412416817176225	0.22538372072328808	-2.06458	0.8594810505051284
168	114.02	22.5275	-0.0233173	0.3266439856745852	-0.386635	0.36331745189063036	0.649497950028062	-0.236122	0.03411248894757428	0.05443246526680373	0.13557091423167278	0.2085897641799156	0.017782382469914267	0.2016476276198172	0.00889388833055616	-0.0930841	0.043425588498855125	0.016492069442381102	-0.0132448	-0.236279	0.09166241033730022	0.00639355861135213	0.07250995239596006	0.08917130426574871	0.04633182943079035	0.04681276232295788	0.20808838375928893	0.16534542224720833	0.06753506112256139	0.08528112393259861	0.04087823842774498	0.04439550527080037	0.05472783442595782	0.07181241189247554	0.12040522833871674	0.10916038721973714	0.2364335620784041	0.05240257650953027	0.05548909198443135	-2.64796	0.7362646665729204	1.1627697782770876	0.6515064021473567	1.2615393964040478	0.26330593582558737	2.364504808580948	0.2175702445269676	-2.0967	0.7934826757599245
169	114.021	22.5275	-0.927294	0.03605117578906403	-0.910255	-0.0170387	0.5873013938479523	-0.234209	0.03384342881294717	0.0648235093332434	0.14813559914660038	0.291368880581976	0.018680000888209432	0.22573855806269527	0.010308779230939164	-0.0885662	0.05570826671494765	0.016035484149954836	-0.0478089	-0.200447	-0.0367225	0.02951188333121037	0.06911174007339455	0.0886165520253549	0.046291601649322674	0.04625178219364446	0.20395298789731586	0.17759246864852934	0.06756241537104371	0.08812540768681172	0.04076946184487902	0.044455747314129844	0.05569323847108728	0.07184155569116701	0.13140189375796507	0.11872890376964819	0.2562579114534316	0.05341194188130113	0.055277400911267954	-2.64295	0.7310921983068253	1.4015353843413827	0.726322279824516	1.6406601180741505	0.276485095827634	2.561560439696869	0.25285541590326466	-1.99223	1.0002698396479166
170	114.021	22.5276	-0.927294	-0.283556	-0.67938	-0.247913	0.6060073633480515	-0.24016	0.03388790010235963	0.06159632203904149	0.15778188417544753	0.2842731306885289	0.018449314924481527	0.2210352708750608	0.010064170354423425	-0.0899865	0.05185474452016873	0.01615511274059015	-0.0434707	-0.211866	-0.0471329	0.02375797759010535	0.06947067509860679	0.08928407139477681	0.04630076765492025	0.046477631829787	0.20787268382490354	0.17425592639470067	0.06756394230304953	0.08660235194077824	0.04078863027321728	0.04442152919644329	0.055376523204397926	0.07184116521111358	0.13002670794060897	0.11678267273255087	0.23741033583242283	0.05311583273503487	0.05523901221599984	-2.68984	0.7319079535554626	1.325289598760604	0.7590313516534536	1.6313541614913705	0.2730645118623993	2.5523010163305098	0.24673960088901986	-2.02574	0.9364030372360123
171	114.02	22.5276	-0.927294	-0.15042	-0.892478	-0.0348156	0.6281658007552142	-0.243891	0.03394622506421875	0.05842068391877504	0.15940947686339846	0.27034785267553013	0.018208152595590443	0.214510137949311	0.009753768007873555	-0.091364	0.048033523204429565	0.01627883654677438	-0.0378644	-0.221746	-0.0428303	0.01741296302416951	0.0700926519567669	0.08983251336453292	0.04631087707675826	0.046678279174928415	0.2115600665194753	0.16949253061875594	0.06756161608896809	0.08496738645381266	0.04081263150872373	0.04439664704527358	0.05506490981864225	0.07183747171156671	0.12865262970990485	0.11450472230658852	0.20758849089712875	0.05280284810111947	0.05524531278085946	-2.71495	0.7330076044112567	1.2515603606517192	0.753495116001601	1.5950428711435714	0.269504396869565	2.5246173491038983	0.23898895139336163	-2.0579	0.8723073071876309
172	114.019	22.5281	-0.0233173	-0.0840359	-0.162578	0.13926068814309947	0.6957701782757643	-0.214284	0.03460672672845937	0.027791129432724077	0.1377037564170578	-0.0294997	0.015870145541405686	0.15893983884807317	0.006645636785510865	-0.101882	0.019615207431094295	0.017446512915183943	0.23705482597981076	-0.24972	-0.150858	-0.0314758	0.07666817953702625	0.09175332464348979	0.0464410839452796	0.04929529534274123	0.19352588368055412	0.15569161654474506	0.06753074187913018	0.0920509108491455	0.04107652225520241	0.044556515766895906	0.05353398180782816	0.07179612714006059	0.04046220848193451	0.0983592317414012	0.2520914464902819	0.05158454766724207	0.0555474294086791	-2.33544	0.7451748277287333	0.5637683928962673	0.7115521386501465	-0.189475	0.23500623715656566	1.7266514517009648	0.16178674387823042	-2.28658	0.3664066592600441
173	114.019	22.5278	-0.906512	-0.571668	-0.702413	-0.2041	0.6860924677071072	-0.222978	0.03452688186702457	0.0361261713666178	0.13978645366078812	0.011571852340534646	0.016318201912297776	0.16879569713294365	0.006944664341835478	-0.0993933	0.02651001467656114	0.01722503056572029	0.2262598372772805	-0.258457	-0.0486696	-0.0235569	0.07647654740830348	0.09044924914275364	0.046416179581826665	0.04838924854056602	0.19378930272229702	0.16420975835091187	0.06751538421443731	0.09083473131497308	0.04104639775410424	0.044506966053494426	0.05384428693841383	0.07178676740790245	0.041085124688459394	0.10198748418908407	0.27201768640012397	0.051707506004635174	0.055648955947917925	-2.46523	0.7438544528671828	0.7465743415364727	0.7213321462903668	0.07046994317966114	0.241696053457522	1.8582726528648805	0.16919059215473004	-2.23321	0.4923459141892405
174	114.019	22.5279	-0.906512	-0.534918	-0.795311	-0.111201	0.6883224239561471	-0.220742	0.0345747346175351	0.033696119490941916	0.13617108374918754	-0.00407806	0.016136745020232823	0.16499482508423097	0.006739123572849778	-0.100161	0.024483160408000665	0.017314691767895674	0.23109016492275986	-0.257665	-0.0662127	-0.0266693	0.076773510563589	0.09095037695192842	0.04642762230208071	0.04862972290722628	0.19341750115239315	0.16319171033775606	0.06751549616687028	0.09187420492843147	0.04106547412264508	0.04453053237396428	0.05376741579970837	0.07178571024270987	0.040759287131524366	0.10108232246131967	0.282325205275279	0.051698244900710524	0.055641482170124296	-2.42706	0.7447018154962805	0.6929120191621478	0.7040266932303023	-0.0249894	0.23900801943822628	1.795877582970751	0.16410680058686006	-2.24926	0.4553531175685304
175	114.02	22.5303	-0.386986	-0.424295	-0.0703678	-0.316618	0.6772875084757632	0.0791531627383244	0.03522912120215137	-0.0149759	-0.45009	-0.252474	0.014422660302922597	0.21135919656163657	0.00862632883236928	-0.123107	-0.0325812	0.017789444924161076	0.25060410145312995	0.23162496384682194	-0.358062	-0.0704628	0.07102506808502733	0.08499959583456716	0.0462971595124362	0.05266625550655333	0.17952543916879302	0.10906148053396145	0.0677510371873418	0.07035079612253504	0.04078091109457254	0.04555398564452987	0.05443556086872188	0.07187299488720172	0.040468908887439724	0.07178963664546247	0.13824240198932455	0.053177019053814945	0.05419788436472543	0.931218107111691	0.7609348299799737	-0.284355	-2.50711	-2.31497	0.21287733592980687	3.0043611190056336	0.21152859514012534	-2.70245	-0.598527
176	114.02	22.5303	0.028635322011156022	-0.260608	0.19469555151410006	-0.16606	0.6802523248847755	0.06872277791481732	0.035238763100297166	-0.0160403	-0.449977	-0.259812	0.014305072855501894	0.21076631966390236	0.008304324289517877	-0.122386	-0.0313474	0.01786843068536066	0.25074672226732553	0.2175447688135807	-0.34884	-0.0712652	0.07164009906155927	0.08502055066458251	0.046318382900390205	0.052851037928590666	0.17917390097367708	0.10974722750388688	0.06774042476255177	0.07006704150130855	0.04081767280343666	0.045501611752887194	0.0543848932880488	0.07186963795548644	0.04047292852663829	0.07159747826943286	0.13499166721830336	0.05324287855490697	0.05427000661916754	0.8083078429583208	0.7607943303219314	-0.3035	-2.5114	-2.36737	0.21117483254120395	3.0080664910044215	0.203449234587884	-2.6897	-0.576399
177	114.02	22.5304	-0.0648795	-0.3899	0.14207683937457175	-0.206956	0.67290510991196	0.08790477482635513	0.03521991083065706	-0.0142494	-0.441996	-0.24377	0.014542719822325483	0.21155543561622414	0.008957524107313812	-0.123736	-0.0345699	0.017708167631461033	0.25017381949699424	0.24516532020210646	-0.376543	-0.0691696	0.07018083013549062	0.08477401533122315	0.046275877027386794	0.052535139508957454	0.1792819054768733	0.10781928321053727	0.06776199268106442	0.07053054122978639	0.040743621685909504	0.045595562148159186	0.05459024691174345	0.07187645885860058	0.04045541624968749	0.0720765156370482	0.13230940863400326	0.05306389570922198	0.05409142655113701	1.0369306500688884	0.7610857555398325	-0.271235	-2.46537	-2.26092	0.21461470135292135	2.99948691627054	0.21985095425161041	-2.71378	-0.633262
178	114.02	22.5303	-0.86495	-0.956221	-0.203386	-0.661564	0.6692615456443588	0.09783465368371863	0.03519889725748801	-0.0126989	-0.433151	-0.233733	0.014687054920219912	0.2115338476227704	0.009306393984760127	-0.12438	-0.0363471	0.017617665586083322	0.24979527068406332	0.25942171528248437	-0.387164	-0.0680535	0.0693120283517496	0.08465443435838779	0.04625528302463042	0.0523065353218743	0.17904238339773615	0.10602485769003787	0.06777252596025901	0.07079071333753385	0.04070656002913698	0.04564368524690828	0.05472445699196316	0.07188050358305864	0.040444211262243755	0.07232871755135632	0.13122253081583157	0.05298794953671931	0.05398932102223854	1.1556943759086722	0.7609703142178375	-0.242778	-2.41926	-2.20452	0.21671104495695237	2.9881581587427415	0.22862147963617627	-2.72501	-0.664184
179	114.02	22.5303	-0.86495	-1.076	-0.0767767	-0.788174	0.6622040168536721	0.11202346457212956	0.03517346742502893	-0.011943	-0.418219	-0.220935	0.014879891749020836	0.21028239970654689	0.009783839764453503	-0.124897	-0.0367043	0.01749458798715601	0.24947689168383763	0.2788148141429713	-0.392943	-0.0674554	0.06822471040482801	0.08451424086104553	0.04622789007673343	0.052200866580852226	0.17844482217160618	0.1039585036350604	0.06778719081084884	0.07071209437186608	0.040656494084531807	0.04566464614530351	0.054668051850292665	0.07188601901504275	0.04043720477012761	0.07268421339596277	0.12697447524089045	0.05300948888183121	0.05386659713287781	1.3254980868409318	0.7608711400551631	-0.228789	-2.34369	-2.12522	0.21950890088573222	2.97378265450176	0.24064642032614092	-2.73509	-0.671402
180	114.019	22.5303	-0.241518	-0.430237	-0.248509	0.0069908293415462675	0.6835292047356032	0.059634129369292625	0.03523182175220996	-0.0160429	-0.45342	-0.266036	0.014214415211784716	0.2103291814321184	0.007985595769322583	-0.121871	-0.0296854	0.017939638842340143	0.25081877190284363	0.20200192227868652	-0.352501	-0.0709361	0.0721442298255348	0.08530148279430469	0.04634164525317726	0.05290638224018039	0.179200400449308	0.1101572718004315	0.06772846998242879	0.07013667490219978	0.04085694671746321	0.045487863553991405	0.05429093426560112	0.07186682876739113	0.04047428241546959	0.07140889232408991	0.12449250744657608	0.053193662137073605	0.054333577580870505	0.6990983909751474	0.7602626441018385	-0.303232	-2.53024	-2.41506	0.20987356152401565	2.998847346632932	0.19545258299757756	-2.67919	-0.546783
181	114.02	22.5305	1.9508835810171352	0.15559138795651983	1.6887493052042661	0.2621342758128691	0.6771927510114611	0.07971042187940063	0.03533492878909205	-0.015984	-0.457248	-0.25686	0.01419715363019759	0.21264860835221738	0.008434086678186008	-0.123814	-0.0340231	0.017876768321037594	0.2511003180246273	0.2281123483642236	-0.343586	-0.0727582	0.07130652989022312	0.08513848740317884	0.046299806436634665	0.05274778568102683	0.17969009108118614	0.10932374542583218	0.06775339118366674	0.07060230939718308	0.040789183663439935	0.0456713677440409	0.054690207661129094	0.07186798191232754	0.040489456043018755	0.07180108438013375	0.1418153125616031	0.05339051923591521	0.054181807458313316	0.9362442804736094	0.7631765985339699	-0.303028	-2.54465	-2.34954	0.20954159462973254	3.0119214253450712	0.206772627463629	-2.71099	-0.622105
182	114.02	22.5305	2.013226767795708	-0.0688178	2.191060089774245	-0.177833	0.6732593168063545	0.08806618966961402	0.03532664326179034	-0.0152762	-0.454056	-0.248902	0.014311713838360066	0.21292006342335396	0.008753681776066873	-0.124494	-0.0359591	0.017798688856643652	0.2507268769833188	0.23996418512917558	-0.357688	-0.0719964	0.07049314220946887	0.08501011627516529	0.04627884310484921	0.052615391512679174	0.17980477946415888	0.1081603169006479	0.06776403431299849	0.07077967468292873	0.04075284676418782	0.04572568505550562	0.05485034561564699	0.07187123025680626	0.0404772767447162	0.07207811640093766	0.13810118804159532	0.05332705613358749	0.05407844754610149	1.0359495261076537	0.7633432664199146	-0.290336	-2.52527	-2.30123	0.21119925906794476	3.0082091275097076	0.2147992709986411	-2.72263	-0.655586
183	114.02	22.5305	1.9508835810171352	-0.0569895	1.9439232243422973	0.006960356674837964	0.6696459401279515	0.09636441873324042	0.03531879736657435	-0.0144719	-0.449508	-0.241978	0.01442864213332993	0.2130073258621915	0.009082239871154443	-0.125255	-0.0375104	0.017718375341577428	0.2504773807389976	0.2523639911036535	-0.367239	-0.0713827	0.06972930145138026	0.08483746973581274	0.04625783150709403	0.052476045095777926	0.1798447044153849	0.10707896817825632	0.06777501475094025	0.07097256473815586	0.04071601043796836	0.045796460934170335	0.05496865078895943	0.07187458069672785	0.04047015991440702	0.0723425197681234	0.13657597110448777	0.05328880265295559	0.053984560487984834	1.135870966370438	0.7635203859730847	-0.275781	-2.49943	-2.25981	0.2128902839247226	3.001262905575621	0.22306310892103276	-2.73503	-0.682396
184	114.02	22.5306	1.9508835810171352	0.2877048735148158	1.746232856970005	0.20465072404713025	0.6644815556939565	0.10796051263820626	0.035328486037552696	-0.0136073	-0.442616	-0.235707	0.014521933438342753	0.213264588351347	0.009421745308979795	-0.126008	-0.0388	0.01764211493673877	0.2504414278423582	0.26522718341923546	-0.373346	-0.0714508	0.0692774606610992	0.08498281100565355	0.04623502424044237	0.05232469765888804	0.17966138672468915	0.1061211392951763	0.06778789069391797	0.07129347081363695	0.04067627085647368	0.045870468853283115	0.05506925320651958	0.0718775145399425	0.04047174123929415	0.07262927362575987	0.13419784485930325	0.05333310388545787	0.05393318898672911	1.2703805788564007	0.7641065754357368	-0.260055	-2.46361	-2.22111	0.21422607031561883	2.9913621249949576	0.2316275585395831	-2.74705	-0.704568
185	114.02	22.5306	4.4653921144195525	2.0232426504406904	2.5515892623444136	1.913802852075139	0.6593509775943144	0.11670644057155531	0.035322815384378446	-0.0125425	-0.431335	-0.228264	0.014632463561277027	0.21273843822468472	0.00973974998400928	-0.126441	-0.0393751	0.017564521576474312	0.2503032917756274	0.27704380916823157	-0.374297	-0.0711387	0.06857000978329832	0.08493617798974375	0.04621569131646591	0.05216776315098604	0.17905119219589388	0.104670867727325	0.06779865039388568	0.07133497150308205	0.04064159098679739	0.045903911200256706	0.05508610520276063	0.07188075171298149	0.04046959713732975	0.0728084350982126	0.12798380874338658	0.053345885324616926	0.053848954669322484	1.3740486484528172	0.7643035163642243	-0.240426	-2.409	-2.18077	0.21582234272021195	2.9822460672812254	0.2396498204800418	-2.75447	-0.714791
186	114.02	22.5306	1.9508835810171352	-0.305191	2.60086606370225	-0.649982	0.6543028625225756	0.1255338497824673	0.035317625354652715	-0.0109212	-0.425222	-0.219982	0.014745100562630623	0.21211215225388114	0.010066078373825702	-0.127313	-0.0403052	0.017484844557074736	0.2500046429255194	0.28829024859709196	-0.370091	-0.0704593	0.06783881332237396	0.08488674918890823	0.04619638222635163	0.05194106768371628	0.17893425804266974	0.10277110753448024	0.06780972905739693	0.07140035991403379	0.04060652771605946	0.046016503535773454	0.055165661118808405	0.07188408592891667	0.04046250512385011	0.07311803114812919	0.12420529135600587	0.05332450393505508	0.05376280270661023	1.4788391708004083	0.7645106316248854	-0.210261	-2.37641	-2.1405	0.21744815629848285	2.9707434599666542	0.2478931083251591	-2.76668	-0.730621
187	114.02	22.5306	1.4417475556587953	-0.754844	2.4694196252087233	-1.02767	0.6502206791590015	0.13564867021581134	0.03531295194329456	-0.00926162	-0.416179	-0.212635	0.014859895608332249	0.21114886332515992	0.010401018992719974	-0.127933	-0.0420592	0.01740300735475775	0.250030747466057	0.2994216821480886	-0.367202	-0.0691555	0.06708288650241534	0.08504437796456568	0.04617712030274857	0.051721908170355366	0.17855458346649294	0.10148797118180337	0.06782113921861846	0.07137552659380782	0.04057109450619216	0.04609612901955101	0.055378290522368534	0.07188752174839193	0.040467708880604435	0.07353568549994152	0.12465135358780072	0.05323690280379145	0.05367472516431257	1.5950339512428473	0.7647283267508704	-0.179066	-2.33082	-2.09517	0.2191041875665348	2.9582809879188776	0.25636525509886154	-2.77535	-0.759489
188	114.02	22.5302	-0.86495	-1.13563	-0.0624454	-0.802505	0.6656339545347	0.10435314059394377	0.03507119369874678	-0.0104942	-0.407873	-0.217792	0.015013893859916068	0.20893923138994264	0.009703664474751367	-0.12378	-0.0345963	0.017472369759291305	0.24883913465859928	0.27531506622101876	-0.420614	-0.0639592	0.0685261263553349	0.08427401811445037	0.046243481864400825	0.05210150434308128	0.17794316320470943	0.10409423378974388	0.06777545336986435	0.07044586287614965	0.040679515517447536	0.045519454079783604	0.05438814470375623	0.07188855695425717	0.0404117246004726	0.07247677577067616	0.13108905340815416	0.05267247709452605	0.053955589385163434	1.2382599397625074	0.7584029637211488	-0.201418	-2.29215	-2.09226	0.2215240638521769	2.965954604847089	0.23853933242123898	-2.71928	-0.636101
189	114.02	22.5299	-0.86495	-0.99353	-0.386592	-0.478358	0.6731533222158612	0.08352736843001206	0.03489733561392451	-0.00876626	-0.377859	-0.212894	0.015223231698959625	0.2049591367486687	0.009510695561215143	-0.120883	-0.0279964	0.017446862647209342	0.24788647170796607	0.2634033027808855	-0.572978	-0.0602024	0.06893458151497941	0.08388186992045266	0.04627447377821221	0.05207000252818442	0.17664954055958929	0.10519703951377131	0.06775351654062606	0.0695017331611173	0.04072634861917213	0.0451861546959794	0.053659549839965105	0.07189227879175938	0.040372540909010185	0.07205226105934386	0.09931668847073791	0.052369041345946506	0.054089809046245226	0.9957738008132534	0.754137924532283	-0.168355	-2.13903	-2.02376	0.22468548462472113	2.9489787869539485	0.23352684155775102	-2.67521	-0.521741
190	114.02	22.5302	0.32996072477425525	-0.0967454	0.5468243146049404	-0.216864	0.6715213236021869	0.0901757308364496	0.03513018990060488	-0.0130854	-0.427957	-0.235268	0.014764697162105137	0.21021530414033474	0.009214554525093364	-0.123268	-0.0326297	0.01761161455824401	0.24951605771091323	0.2538298226525434	-0.396445	-0.0668349	0.06969095617008905	0.08446943669945228	0.04626827036264656	0.052428904061814004	0.1787427215432125	0.10689785914682157	0.06776329948679845	0.07037085376100219	0.04072649282330173	0.04550326043794725	0.05426860472031642	0.07188178187165475	0.04043156147402486	0.07218355381166004	0.13167230887168827	0.05287610570197912	0.054074256396585224	1.0675545423287323	0.7592717347170663	-0.249584	-2.39426	-2.20086	0.21788633779530725	2.987249591347589	0.2262545553596317	-2.709	-0.601264
191	114.02	22.5302	0.12215010217901459	-0.317117	0.6056200613526544	-0.48347	0.6681136798226646	0.09933947900065453	0.03512456644087941	-0.011812	-0.422472	-0.226629	0.014859032313734402	0.21052463561969517	0.009481199572348428	-0.123891	-0.0351082	0.017546513715705783	0.24928980028573347	0.2659586957071513	-0.404662	-0.0659936	0.0690037320208697	0.08442874922071264	0.046251801503879766	0.05224016406916923	0.17864973260739464	0.10518159447517302	0.06777224171709736	0.07075054187739993	0.04069701493511405	0.045557007546300356	0.05450817809753187	0.07188459972806961	0.04042613005126353	0.07235229680711826	0.12791763912727586	0.05282395024979355	0.053988380894889054	1.1766072566225332	0.7594205046895965	-0.22611	-2.36481	-2.15464	0.21924953251156531	2.975590434127031	0.2329703932208525	-2.71947	-0.644091
192	114.02	22.5302	2.1379131413528523	1.9950228015293985	0.18383303698312414	1.9540801043697282	0.6763435084498318	0.07990315496122775	0.03514004887252922	-0.0138561	-0.434174	-0.244841	0.014639357684288345	0.21027133034977794	0.00887119664401521	-0.122539	-0.0317906	0.01769619171405299	0.25001350075220624	0.23873295198340327	-0.382869	-0.0676821	0.07054414416998406	0.08469285135242123	0.0462898017654035	0.052559366855742286	0.17879779149697247	0.10830822563378822	0.06775199180740815	0.07024496867962025	0.04076468909065595	0.04545025530539483	0.054258407496861415	0.07187810326551727	0.04044636782202473	0.07186591785868152	0.1312214179381582	0.052925551821578064	0.054180043703583126	0.9434462730359291	0.7591315480377044	-0.263628	-2.42829	-2.2606	0.21607272780853723	2.993400585155114	0.21761963213522115	-2.69612	-0.585911
193	114.02	22.5302	2.221037390390949	2.0645677125422894	0.36293560136692227	1.8581017890240266	0.6801931515211934	0.06935292912290603	0.03514485974725766	-0.0144982	-0.440892	-0.255208	0.01452196483011701	0.20956110235297032	0.008527415036745943	-0.121787	-0.030149	0.01777846581343589	0.25022519399957766	0.22358409493551185	-0.370162	-0.0690254	0.07112248285038095	0.08491746991201549	0.0463125610160961	0.052685587478216944	0.17896269106747917	0.10959889568481938	0.06774020727716551	0.06987482680883693	0.04080432646003093	0.045400865593238526	0.05416579520320599	0.07187461122643464	0.040452000277509885	0.07152243694066804	0.12795624709406364	0.05304127075491533	0.05424612623663808	0.816709791221569	0.7588623685708707	-0.275183	-2.4636	-2.32856	0.21437733089151925	2.999092977021412	0.208983109795938	-2.68247	-0.556607
194	114.02	22.5302	-0.0856605	-0.397179	0.31728020327302686	-0.402941	0.6833327229355636	0.05869497826347051	0.035155696412139545	-0.0150835	-0.445253	-0.262213	0.014401663017874494	0.20929004896557682	0.008203147772051955	-0.121446	-0.0290625	0.017858296550793764	0.25037704088973617	0.20769129291342303	-0.360176	-0.068692	0.07166920182362654	0.08502221651414087	0.04633399484247541	0.05280341682157997	0.17899678236687627	0.11006025887638896	0.06772961645372153	0.06989284719251372	0.040841447641345514	0.04540923561289979	0.05414474890820562	0.07187115552967288	0.04045646683902314	0.07136831837802385	0.12259159352735692	0.05298155378204428	0.05430688002314413	0.6903487190751888	0.7587452049334527	-0.285655	-2.48749	-2.38245	0.21263464599293724	2.994441596993548	0.20085350167038554	-2.67448	-0.536755
195	114.019	22.5302	1.5872149914754643	1.462443319889278	0.35289335167815755	1.2343216397973067	0.6862450853965691	0.0487072093404385	0.035166918284804484	-0.0155964	-0.450419	-0.267644	0.014283857857146075	0.20845039603848223	0.007887925169325821	-0.121055	-0.027176	0.017935874419132636	0.2505112875968938	0.1934911383791681	-0.348608	-0.0690298	0.07219515826983114	0.08516338278704694	0.046355339803502635	0.05291560634627745	0.17915098209336333	0.11030115332040413	0.06771935934402844	0.06964411236694006	0.040878011419222	0.045411809996874546	0.05403327051544248	0.07186780617208297	0.040460813359484975	0.07114467265277812	0.11857339093979133	0.05300276642681162	0.0543658479448555	0.5719266631555963	0.7586379138600825	-0.294741	-2.51418	-2.42648	0.2109272443730766	2.9930799453685517	0.19296254625577736	-2.66572	-0.502949
196	114.02	22.5281	-1.25979	-1.33019	-0.857167	-0.402624	0.6942223093883345	-0.238457	0.03409534630799447	0.04070339296982799	0.329789685058296	0.21206230729898942	0.017246811948229426	0.18550130773081042	0.009075830779723636	-0.0978165	0.02840889795504963	0.01676470628534986	0.16001652423128837	-0.227355	-0.138311	-0.00716966	0.07129634664353167	0.09204113599450778	0.04635222988404273	0.0483647930475411	0.20491763855043804	0.1587896741340292	0.06759195446998996	0.08008513682309683	0.04087327648518262	0.044341188865533246	0.05362379630001041	0.0718548813104015	0.05179443444460681	0.10375385971265984	0.1278446118295259	0.051562132881555096	0.055117897192650714	-2.59077	0.7355707890060359	0.8415913809414589	1.6093767593223662	1.3354917972814437	0.25516072265504336	2.3163013149440133	0.2220480362765585	-2.206	0.5297815506404965
197	114.02	22.5281	-0.0856605	0.35481941653615484	-0.300075	0.21441431889235268	0.7035499878281894	-0.230093	0.03416613161656494	0.03683719157404054	0.3028185362607647	0.12935195328949642	0.016983753012533617	0.17859465357791296	0.008745032823503104	-0.0991706	0.024658490459319907	0.01689544814517195	0.19745639040840285	-0.232218	-0.183148	-0.0134391	0.07202022899991192	0.09123858575063477	0.046365407875133775	0.04866641135456007	0.20079187901018636	0.14956997913404357	0.06758988326010912	0.0810406030511481	0.040900464837303425	0.04435544063476775	0.05341828111006171	0.07185112582251117	0.043813217982406526	0.1020761722542985	0.12251182940902659	0.05143719360628115	0.05514867763580011	-2.52188	0.736888408456956	0.7569325649607176	1.508121432766723	0.8648256424076392	0.2512765549124311	2.2037675788912185	0.21381255343404224	-2.23582	0.46161145485969796
198	114.02	22.5282	-0.542844	-1.01937	0.47234705893383655	-1.01519	0.7050301556409254	-0.231505	0.03407478672675483	0.03741795281357145	0.41082039073297	0.14801506203351453	0.017167819724420476	0.18200921759878036	0.009230059263227723	-0.0990001	0.02418903412910894	0.016800906127358742	0.1724978118219908	-0.216962	-0.418273	-0.00979813	0.07054754704797873	0.09192134648721223	0.04635392786745112	0.04875298916372861	0.20769118315366392	0.14811256387937546	0.06760922554086059	0.07782016753259215	0.040864221339850196	0.044326741640955014	0.05335844037786055	0.07186797136199635	0.048181384491965525	0.10300112463606806	0.09578175248587013	0.051486567114602484	0.05497154351435841	-2.51851	0.7351003096046479	0.7675006898122622	1.9780348134904573	0.999341704421913	0.2539271761668807	2.3388438160654488	0.2258714092816129	-2.23342	0.45333098114961845
199	114.02	22.5283	-0.189566	0.28136352836388456	-0.575686	0.3861203311839595	0.7137367155444614	-0.223072	0.034142258401325856	0.03362015681916349	0.375861819243465	0.06662729542755332	0.016917696061285868	0.17458592763032799	0.008918235391701878	-0.100325	0.020621722371176116	0.016924606857366912	0.20419304983263958	-0.215629	-0.47537	-0.0158959	0.07117527940582716	0.09100550537579902	0.046366183429026514	0.04903872599764092	0.20387987038791877	0.14288358693162587	0.06760745279284476	0.07941338656506167	0.040889647350844306	0.04434140931060793	0.053162376840223374	0.071864467400032	0.042552436066204034	0.10037789846829599	0.08805081318553687	0.051379735379490865	0.05499059915225798	-2.45119	0.7363611985357383	0.6855838143262702	1.8435455080892444	0.4663047510099008	0.25023418813193854	2.1984445593098276	0.2181049720282738	-2.26256	0.3879006845979362
200	114.02	22.5285	-0.335033	-0.103345	-0.159954	-0.175079	0.7106036480147528	-0.206096	0.03449837978652713	0.019303538668437176	0.17973326816875929	-0.0703449	0.015810784166037276	0.15224224777860873	0.007289970744241682	-0.104552	0.011141071575431365	0.017469279603031213	0.24016202290591782	-0.214969	-0.497682	-0.036543	0.07481286850357656	0.09296857268660778	0.046431969984379116	0.050241174388645185	0.1942057835275853	0.14903273919753993	0.0675817326810989	0.09009177691856618	0.04102626666121803	0.04452810724052069	0.05303210087424177	0.0718354768301992	0.040287640201527225	0.09120144897419002	0.10677639236780093	0.05149985631754556	0.055240525816670986	-2.21684	0.7429876397261037	0.38421750493157053	0.925478453339829	-0.47201	0.23395055940107906	1.6898573097988763	0.1776903271370013	-2.348	0.21008165604924575
201	114.027	22.5245	-0.605187	0.5547753726756375	-0.615194	0.010007098422365912	0.6201414301077914	-0.640125	0.04491473229643346	0.11285244257466766	-0.174539	-0.0891406	0.03674582734413425	0.23899689047658149	0.04827247208766352	-0.131951	-0.0200457	-0.000717819	-0.0316076	-0.151305	0.11049470498562956	0.012197984817335125	-0.0256458	0.1987123218101814	0.04654407461930545	0.04337626926248553	0.1048161060406941	0.1470061725225303	0.06873254533083803	0.075989032917949	0.04016470406595114	0.0481349844946919	0.04624354283609948	0.0715598085197713	0.4408600607578355	0.18232881824006592	0.2991435066700242	0.06244270965586158	0.05267814127072274	-3.22137	0.964993560701362	2.601709286978016	-1.66519	-0.606373	0.5346204940797908	3.145149784109559	1.2018630090837787	-2.74127	-0.43348
202	114.027	22.5245	-0.698702	0.27660197117323226	-0.490392	-0.20831	0.6152862600294725	-0.636951	0.04481751503865882	0.11369092776286266	-0.17739	-0.0811329	0.03682416388100283	0.2363977271402457	0.04780361881778531	-0.131605	-0.0208967	-0.000605378	-0.038718	-0.158371	0.08807967660159353	0.012514182657208429	-0.0251012	0.19855965743455015	0.04648346332122761	0.043516128781725893	0.10563555168195884	0.14597846951466434	0.06868233125755852	0.07628514348715972	0.04006767216379686	0.048405099753014776	0.04710449941536553	0.0715493615488652	0.4410605876038071	0.18581984845300867	0.29813793585405524	0.06240238485061429	0.05259027157591785	-3.20786	0.964160409669647	2.6126158494734	-1.67926	-0.555787	0.5361519215606171	3.09886979736803	1.1930720263049939	-2.71883	-0.443625
203	114.027	22.5246	-0.00253627	0.6683775995243391	-0.209228	0.2066915336277845	0.6141401503994285	-0.635033	0.044733723528836686	0.11450290355992013	-0.175965	-0.103862	0.03671647869250031	0.23485876934124572	0.047815394851033755	-0.13184	-0.0200332	-0.000485943	-0.0387279	-0.151541	0.12117335652955481	0.012983057819585368	-0.0250191	0.1989012088900297	0.04647657008320391	0.04344018688955351	0.10512500597841166	0.14925015732695598	0.06868676732860274	0.07657728619764904	0.04003930871744718	0.04826155417053692	0.04713091145360782	0.07155594055419409	0.4402512341950718	0.1819303788125776	0.2964864971713203	0.06233259346935598	0.05258207000300211	-3.1927	0.9625005341132721	2.635875021694618	-1.67386	-0.695895	0.5345495227173216	3.066950802292286	1.1942112984133049	-2.73178	-0.425054
204	114.027	22.5243	-0.0960511	0.9386984436101988	-0.443032	0.34698050329448027	0.611432190647272	-0.638406	0.044897095029167416	0.11300646030047963	-0.177655	-0.0615891	0.03692749752217189	0.23847658008426928	0.04779260692286362	-0.131339	-0.0216608	-0.000719417	-0.0386135	-0.160828	0.04119806751760078	0.011998925158627022	-0.0251921	0.1982662133382697	0.0464911117116579	0.04359530035539006	0.1059706708448368	0.14335627200100404	0.06867822734492873	0.075943833009587	0.04009613431650808	0.04853338249929654	0.04707363635279917	0.07154337017907464	0.441727419254017	0.1875618447963621	0.30310549247103136	0.06253376527987038	0.05260143204238503	-3.21994	0.9657135176208149	2.5921707014115727	-1.67646	-0.429622	0.5376885652087038	3.1401704474695724	1.1919504894312667	-2.70615	-0.460146
205	114.027	22.5242	-0.45972	0.5926324650967958	-0.496306	0.036586439585760466	0.6113002469156532	-0.639913	0.04497849674236078	0.11234292893455324	-0.17897	-0.0428276	0.03702489906177921	0.24026693140680755	0.04780375942444856	-0.130962	-0.022321	-0.0008354	-0.0377836	-0.16383	-0.00739285	0.011402843641574997	-0.0253315	0.19802214171997254	0.0465023624229814	0.043684591178541045	0.10656081600894439	0.14073021309972505	0.06867669202433672	0.07578509877646186	0.04012955648250029	0.04860290259805949	0.04703298444367628	0.07153830967782127	0.4421022349945047	0.18950116947470463	0.3050693060501238	0.06272925653294927	0.05262227705696794	-3.23152	0.9672303598952743	2.5716831931745046	-1.67951	-0.304324	0.5391188476092998	3.170371686332514	1.1912356780044364	-2.69453	-0.474583
206	114.027	22.524	-0.45972	0.4497737038655869	-0.393139	-0.0665802	0.6095488088558394	-0.641862	0.04505632310319225	0.11175102338588931	-0.179348	-0.0263072	0.03713484745709943	0.24258829347655275	0.04777726131907645	-0.13057	-0.0230283	-0.000949044	-0.0375538	-0.165534	-0.0515309	0.010743283339364092	-0.0253742	0.19782305098450187	0.04651037664024855	0.04380631603870978	0.10703573007523359	0.13889309043982884	0.0686710659800691	0.0755843175208019	0.04015838875151222	0.048706388214327996	0.0470225784064489	0.07153236681344846	0.44248733115542976	0.19078046297483184	0.3060763274556739	0.06300168731478557	0.05262592482368121	-3.24463	0.9687370079089402	2.551025365546367	-1.67559	-0.189406	0.5407641038785876	3.20950564129641	1.1897205740675374	-2.68075	-0.489728
207	114.027	22.5238	-0.45972	0.49641808478730876	-0.592913	0.13319304771544127	0.6089502969115392	-0.642579	0.04514900373920292	0.11098056592444339	-0.180184	-0.0110357	0.03725728662778618	0.24492305186326246	0.047769316199164816	-0.130106	-0.0238241	-0.0010838	-0.0371612	-0.16998	-0.0910667	0.010087870448906043	-0.0255303	0.19756470579276256	0.0465237651524462	0.04399402830174793	0.10771199923664793	0.13761103552911041	0.06866720320995798	0.07549239288780754	0.04019755044661514	0.04879275364278105	0.04716058834575168	0.07152645909687858	0.4429504103583603	0.19349442595585903	0.30897845116833206	0.06328614556479183	0.052652082255039825	-3.2525	0.9704503406218618	2.5226279613052394	-1.67283	-0.0801951	0.5425776045351327	3.2443408202367228	1.1883638596985022	-2.6665	-0.505169
208	114.027	22.5246	-0.07527	0.4083471469912526	-0.308054	0.23278417813279317	0.6534209578606984	-0.655941	0.04521423728204868	0.11044856933241659	-0.176569	-0.101686	0.036620850712939544	0.253098733233423	0.049438967738762205	-0.131998	-0.0200942	-0.00109963	-0.0156715	-0.143165	0.20859867948160063	0.012967742582950244	-0.0271033	0.1988235378466817	0.04671649436425576	0.043438550172415394	0.10500247984160334	0.15077491912570193	0.06886178520857648	0.075006635240626	0.040459093776162657	0.04763012052721662	0.044806942215876756	0.07158546854022915	0.44048951369546435	0.17900855749899522	0.3200926331967177	0.062266839685311506	0.05292743491660376	-3.29911	0.9678431118890525	2.542639404262491	-1.68157	-0.674426	0.5318022267650788	3.374351248012478	1.221949458687338	-2.77132	-0.448462
209	114.027	22.5244	-0.407767	0.6045914488061428	-0.651001	0.24323374104343198	0.652161587955847	-0.656376	0.04527244170426345	0.10991321616587713	-0.176357	-0.0663201	0.036717742155290306	0.2552946497778356	0.049391589779553	-0.131744	-0.0207166	-0.00118759	-0.0165224	-0.147399	0.17323567516798904	0.012474496935866887	-0.0271247	0.1983876822969027	0.04672050921406722	0.04359257749276879	0.10562801623533077	0.1459824653063908	0.06885521143805007	0.07470382864284525	0.040478849877193565	0.04774897832845876	0.04492837353525049	0.07158037968991438	0.44099004806910846	0.18131616838947456	0.3373687218655618	0.06233531820948243	0.05292596995676778	-3.30855	0.9690057421427297	2.521374566211638	-1.66961	-0.454302	0.5332601757867774	3.4174239047155774	1.2201826368436672	-2.7591	-0.461102
210	114.027	22.5243	0.018244790881393958	0.6331278160076588	-0.196594	0.21483905672580197	0.6511901462788054	-0.656124	0.04533307981493492	0.1094808025245617	-0.17849	-0.0339712	0.036825476555400936	0.25763573479727275	0.04932852797423053	-0.131369	-0.0213726	-0.00128013	-0.0172686	-0.151889	0.15881181787706963	0.012054219912445596	-0.0271345	0.19798263344891817	0.04672388063541101	0.04372804321782964	0.10682868163393362	0.141487919469348	0.06884676035165914	0.07448619779047988	0.040498361583442534	0.04786091308977381	0.045050988809402046	0.07157471339268166	0.44133725827660925	0.18379455430192962	0.36829590709506665	0.06238805738154624	0.0529225837330853	-3.31405	0.9702336192635929	2.5036748609853663	-1.6708	-0.2401	0.5348904780312365	3.458838582712586	1.2180376204255667	-2.74481	-0.47441
211	114.028	22.5241	-0.199956	0.03756909524328625	-0.128334	-0.0716219	0.6488900036477894	-0.656107	0.04540568109262007	0.10882845430967464	-0.179214	-0.00874222	0.036946062323604534	0.2584679922096795	0.04927441770010242	-0.131068	-0.0220937	-0.00139061	-0.0183443	-0.155022	0.06404792312976254	0.011433910500349878	-0.0271422	0.19760248094776955	0.04673144577300904	0.043958117544600786	0.10789369457501097	0.13893518827466275	0.0688392687348725	0.0745396924615842	0.04052640575878115	0.04801370045763901	0.04518649530068719	0.07156899100340432	0.4419702368140731	0.18559969332080242	0.35013413503191776	0.06252947352993146	0.052917959718487846	-3.32034	0.9716301377272024	2.475730545086584	-1.66103	-0.062923	0.5367003892196845	3.4675215804369874	1.2158595557027847	-2.7298	-0.488946
212	114.028	22.5239	-0.345424	-0.162461	-0.240315	-0.105109	0.6497135193635817	-0.655445	0.04547429032005477	0.10827045782732486	-0.178655	0.007479744339178817	0.037060964072002246	0.26102069822528573	0.04922352154634553	-0.130721	-0.0227542	-0.00149552	-0.0193806	-0.158096	0.024043539054079098	0.010947125845485996	-0.0271959	0.1972901453549044	0.04673968783424094	0.04417621866958281	0.10860520400484665	0.13782446296539028	0.0688322877015814	0.07446558616713747	0.040554341341725066	0.04814183276460954	0.04533578033271558	0.07156381957884443	0.4425738122679237	0.1873755238913032	0.3415255869148483	0.06265238601794319	0.05292449436494243	-3.32224	0.9729267016357958	2.4508765369244614	-1.645	0.05427007788201641	0.5384241220149186	3.505252716864763	1.2137670078665788	-2.71533	-0.501903
213	114.028	22.5237	-0.0337079	0.18390548703955933	-0.164231	0.1305234016617691	0.6499303357535937	-0.653878	0.045535882046067275	0.10786735217689013	-0.177661	0.018019860564327826	0.03717261681731343	0.2631692696304505	0.049160500464552344	-0.130409	-0.0233608	-0.00159079	-0.0202595	-0.160571	0.05104150189144297	0.01042140137799812	-0.0272287	0.19703201180956867	0.04674604647373858	0.04435537628867933	0.10908323254617823	0.13739639082485625	0.06882397265115846	0.0744435043469286	0.04057797983794134	0.04827437169773805	0.04548873567939442	0.07155869493072668	0.44298156641101133	0.1888286135542456	0.30827070343927065	0.06281481674279187	0.05292823532475225	-3.31864	0.9741119406033372	2.431889011037896	-1.62867	0.13115235746838752	0.5401114667664819	3.5351542345992257	1.2115068483174254	-2.70141	-0.51355
214	114.027	22.5247	0.47542816059092413	0.8530327567188682	0.053602747145436155	0.42182541344548796	0.6543554169907346	-0.656467	0.045150690538170724	0.1110293987291146	-0.171568	-0.126409	0.03651244915366536	0.25204779217089557	0.04949841969213544	-0.132346	-0.0193815	-0.0010037	-0.0144281	-0.137417	0.23824957385693274	0.013607574428082761	-0.0270333	0.19943775829228538	0.04671383447253006	0.04329067149124989	0.10339813003608095	0.1516457119296622	0.06886992536404199	0.0753210705800922	0.04043983231219687	0.047511920698506176	0.04467803915218018	0.07159150973751668	0.4397999168782447	0.1759623044889702	0.308118333728792	0.062187346652164695	0.05291911134278626	-3.29159	0.9665378800090038	2.5647418925242675	-1.6593	-0.83358	0.5301653655156864	3.3463118650561676	1.2240016058920813	-2.78554	-0.433803
215	114.027	22.5248	-0.47011	0.4564467280425993	-0.568261	0.09815102586736751	0.6663261926433689	-0.662992	0.045217533254138756	0.1106223213020772	-0.174451	-0.135358	0.03644024399756627	0.25834550809166446	0.049855540676165676	-0.132422	-0.0194688	-0.00108928	-0.0101502	-0.130235	0.3264093482816503	0.013893012883672262	-0.0273885	0.1997404767464992	0.046766695289107145	0.043347817185338255	0.10366376107287782	0.1518204855569961	0.06891160006789601	0.07522554110536138	0.04052702962367	0.04737623787891686	0.04446267641865192	0.07160177887257477	0.43954956543115203	0.17259997919732017	0.33397687519892993	0.06227223212975077	0.05298246394877619	-3.31927	0.966874673838046	2.551969821896673	-1.68286	-0.891568	0.5287969509003283	3.434279159651694	1.230179984546593	-2.79511	-0.437869
216	114.028	22.5235	-0.594797	-0.278457	-0.429876	-0.164921	0.6497471005084077	-0.65157	0.04559961881897778	0.10733639200860975	-0.179125	0.025871503305595584	0.037283506722446576	0.2652957827107928	0.04910789326567516	-0.130046	-0.02394	-0.00168932	-0.0209342	-0.163657	0.08119715196434352	0.010036993474669957	-0.0273043	0.19679530926139957	0.04675497726016858	0.04460062700031905	0.11027978629268657	0.1372793724773571	0.0688169540562031	0.07444659267007364	0.04060552628939357	0.048383228163786464	0.04561374546817985	0.07155406893231897	0.44331897374908136	0.19062064151434172	0.29166219540928107	0.06294347845715058	0.05294158221984737	-3.3109	0.9752890813150911	2.4066117278540036	-1.62427	0.18845878181634926	0.5417779271659856	3.563571859984366	1.209389404675749	-2.68784	-0.524841
217	114.028	22.5246	-0.47011	0.5062487048877116	-0.611446	0.141335525252063	0.6616270038764815	-0.663202	0.04527317642785092	0.11011784861937365	-0.174375	-0.114411	0.03654950593069186	0.2593321647485193	0.049773221274060975	-0.132071	-0.0201166	-0.00117471	-0.0114867	-0.137382	0.27144631853934575	0.01338164006540039	-0.0274106	0.1990336182002057	0.04676573722257126	0.04348065429262956	0.10448985289589184	0.15268572588056684	0.06890102752328109	0.07473720746469104	0.04053955281456762	0.04749005898815261	0.04456854015793773	0.07159539844233516	0.4400947534743613	0.1761631628203293	0.3368609095614692	0.06228635349888156	0.05298135867673749	-3.33211	0.9680843095102548	2.5325711034215006	-1.66882	-0.749324	0.5304638732469132	3.469920452554219	1.2277693713526927	-2.78102	-0.451364
218	114.028	22.5245	-0.314252	0.3983160394300672	-0.46209	0.147837779202865	0.6604564525005048	-0.66156	0.04532828773974467	0.10970593044862356	-0.176962	-0.0775048	0.036646013180651194	0.2606797334282412	0.0497193716179624	-0.131773	-0.0206996	-0.00125869	-0.0125234	-0.142408	0.2589197750738166	0.012919910326767824	-0.0274727	0.19848910065191375	0.046768808537134526	0.04359636656921196	0.10579122268011	0.14869298154681448	0.0688939125925145	0.07445858663571116	0.04055737996003283	0.047593309883697386	0.04465511832025261	0.07159033497629307	0.4406175533470077	0.17876819005547376	0.35774158970917025	0.06232639564906255	0.05298917299848613	-3.33298	0.9691991127752148	2.5164007710243133	-1.67274	-0.52124	0.5319194657647137	3.5010029763742025	1.2259019608011719	-2.76874	-0.463545
219	114.028	22.5243	-0.07527	0.6755089764837421	-0.466471	0.39120121731061974	0.6586789092875116	-0.661002	0.04538580754642141	0.10921054806954274	-0.176189	-0.0378886	0.036753358917419876	0.26164238895757796	0.049649835264406736	-0.131441	-0.0213066	-0.00134715	-0.0138503	-0.146611	0.22056582046169765	0.012342723098614727	-0.0274861	0.1980255327491727	0.04677116102287657	0.04375779526713744	0.10649516410369543	0.14303745443943736	0.06888490551904605	0.07432859131556342	0.040574824072473446	0.04770926849770033	0.0447881721548548	0.07158468001879739	0.44123805629515894	0.18101610346147914	0.3674060305138727	0.06240940374626483	0.05298660263300113	-3.33796	0.9703801777386377	2.495796403882373	-1.65443	-0.264886	0.5335473517817035	3.5200773259211964	1.2236611346909059	-2.75503	-0.475719
220	114.028	22.5241	-0.0856605	0.12447555515654886	-0.285492	0.19983099547836097	0.6582088058569349	-0.659877	0.0454547442663264	0.10859434386596492	-0.17714	-0.00794981	0.03687365454395892	0.2648436842994749	0.04958739711384483	-0.131126	-0.021983	-0.0014529	-0.0149299	-0.151315	0.14412786049590415	0.011867617513000939	-0.027508	0.1975826150977597	0.04677744567911433	0.04397940068847682	0.10772343128350273	0.13960288732767187	0.06887669128307841	0.07410969421694687	0.04060038506815457	0.047852928570442856	0.04490989883299588	0.07157894372584922	0.4417826201730044	0.18358775106223776	0.36721091011877827	0.06247610716251886	0.05298507054252611	-3.33975	0.9717235220182511	2.469209269930276	-1.6444	-0.0569459	0.5353575187346146	3.573671259851351	1.221352877087349	-2.74019	-0.489491
221	114.028	22.5239	-0.283081	-1.01179	0.6263922111226745	-0.909473	0.6569951270756565	-0.657356	0.0455187561546152	0.10811214631238794	-0.176033	0.01017769071106556	0.03699688130387416	0.2662652357057417	0.049505561521281403	-0.130768	-0.0226299	-0.00155239	-0.0158963	-0.155284	0.0938255365690234	0.011357766082400125	-0.0274855	0.19721379580267615	0.0467814954157671	0.04417396808589717	0.10836043785542278	0.13818045431769754	0.06886620311464017	0.07412237316143727	0.0406216449512871	0.04799255330024772	0.04506752165230471	0.07157288392825477	0.44211236599733855	0.18581147372706783	0.36888229196793326	0.06257370287956013	0.052975602685811286	-3.33321	0.9730077191861997	2.447417585446743	-1.62451	0.07365506765280656	0.5372284172874494	3.592238407232598	1.2186990847034325	-2.72475	-0.502134
222	114.028	22.5238	-0.709092	-0.727524	-0.364707	-0.344385	0.6564989889268906	-0.655278	0.0455807170944342	0.10765840098410956	-0.177795	0.021354094338302914	0.03710624816450755	0.26811838479499983	0.04945064525656545	-0.130449	-0.0232007	-0.00164826	-0.0169484	-0.157555	0.10719307523765761	0.010967291073341856	-0.0275272	0.19693121760718615	0.046789160379820505	0.04437010150472132	0.1097353973234294	0.13770572591545127	0.06885906465808482	0.07413355034921006	0.04064724064554073	0.048112526784997056	0.045191322179570094	0.07156816585568716	0.442656308110041	0.18710757102139547	0.3081201322885191	0.06266279308588542	0.052980493465545654	-3.32745	0.9741725802391725	2.4263726548530404	-1.62021	0.15507048959905942	0.5388723815630694	3.616694243456759	1.2165806207558767	-2.71132	-0.513388
223	114.028	22.5236	-0.968856	-0.634767	-0.682595	-0.28626	0.6564431291388411	-0.65551	0.045639513583590745	0.10710344736471253	-0.177584	0.028911248495620722	0.03721074724781065	0.2696524401197341	0.04939874811919964	-0.13019	-0.023729	-0.00173963	-0.017755	-0.159664	0.11744241196842654	0.010513638129278812	-0.0275676	0.19673822021877294	0.04679730112229353	0.044623868671946273	0.11050655094216266	0.13757703955924003	0.06885236970846764	0.07418377376604153	0.04067263811181601	0.048240928742274	0.04531750502543427	0.07156386896759419	0.4430391295637947	0.1883024213802145	0.2947501041723889	0.06279626145318701	0.052985966490690144	-3.33189	0.9752595232858154	2.400138099905384	-1.607	0.21014588326834635	0.5404425062690962	3.634924814827506	1.2145449720619073	-2.69875	-0.523617
224	114.02	22.5291	0.3507417870337794	-0.728481	0.7181369750294144	-0.367395	0.7138641269882169	-0.133334	0.03454519245136227	0.006085879529541847	0.09600221528630726	-0.197732	0.015581401395692161	0.16515341083150836	0.008163833801225973	-0.110222	-0.00456064	0.01750006409331069	0.2444176935811485	0.028971764769491322	-0.721154	-0.0448144	0.07193141524610809	0.09186755254676927	0.04638899866769166	0.05113187025212395	0.20075593869426708	0.1483124178052746	0.06765438645252876	0.07375485362503346	0.04092635994170663	0.044579744483014425	0.052612582259019686	0.0718728425145508	0.04025641927388757	0.07123713217113972	0.07564394070864498	0.05142055952520664	0.05469864611650626	-1.45137	0.7446850210936286	0.11902321388858346	0.47820361335616496	-1.33321	0.23030881237279724	2.239220915156869	0.19947617654866232	-2.47247	-0.0866834
225	114.02	22.529	1.722291896162371	0.9846560464754743	1.864699634122423	-0.142408	0.7180417991453825	-0.15827	0.034447662324205416	0.009583582495458216	0.2344956144641216	-0.174198	0.015854671825232557	0.15531325309116006	0.008524160219062955	-0.109093	-0.00278023	0.017372323503627985	0.2420200325436747	0.009966669415216137	-0.716986	-0.0404246	0.07111956805624577	0.0932042126808325	0.046376281751888584	0.05086650780963887	0.20575657690427726	0.15663331643646886	0.06765837132952966	0.07506201888065654	0.040899228951300555	0.04448938946452154	0.05252108336917851	0.07187961265173846	0.04020640411896305	0.07305626285443433	0.07345681034624772	0.05126635816566729	0.05464834735285371	-1.6981	0.7427862049937326	0.18840653522595846	1.1396749401270143	-1.11214	0.2343342222651574	2.069132370901154	0.20841860439992219	-2.45212	-0.0529355
226	114.02	22.5289	1.722291896162371	1.2783711423961235	2.5395933247224445	-0.817301	0.7224431267297452	-0.171294	0.03437951544363531	0.01189524371949396	0.3423218206610906	-0.159432	0.016049686520205147	0.1500700958264591	0.00878650054874833	-0.108353	-0.00143431	0.017280240519860955	0.2397669567389591	0.0007553789591415172	-0.717856	-0.0370313	0.07052893058874085	0.09367473274483404	0.0463673401091607	0.0507125298662521	0.21106079283914644	0.15728229593086143	0.06766149871620881	0.07497355088332086	0.04087958763225805	0.04444232768801208	0.05247265492733259	0.07188456879148411	0.04017437216105584	0.07498114598725508	0.07296213535178508	0.05117628941949651	0.054612060581251856	-1.8286	0.7414597292554855	0.23456222260782822	1.621910995672137	-1.01366	0.2372056017783763	2.0016404993276735	0.21493613457624286	-2.43807	-0.0273344
227	114.019	22.5289	0.2987891313849691	-0.119362	0.2926261940636145	0.006162937321354589	0.7104517011848057	-0.146139	0.03480850812598843	0.004969086174571532	-0.0237066	-0.149909	0.014757696688790206	0.1630547591713863	0.006070774473965892	-0.108749	0.00189504220946656	0.01797017488357732	0.24784621143458455	-0.0874613	-0.514234	-0.051456	0.07679880655022407	0.09149925264798718	0.046500631490385275	0.05158216600107101	0.1882827518608814	0.15253976822930596	0.06758014338195104	0.08670064772323002	0.04114023378782486	0.04477976941671464	0.053135564379914485	0.07182604836227234	0.04038852830221337	0.07612606883357584	0.10003503551337739	0.05201659027553079	0.05527868028624851	-1.59716	0.7485599014539325	0.09633341442987016	-0.12591	-0.982756	0.21837326691336403	1.8806636796059186	0.1475629551663484	-2.42853	0.03566429060425856
228	114.021	22.5269	-0.501282	-0.311254	-0.255155	-0.246126	0.5281226617188626	-0.125202	0.03347556567891383	0.09165717331764012	0.1586692404656579	0.38665484681633866	0.0209921428760927	0.227060894940754	0.01283998335499449	-0.0730229	0.06506315175776407	0.014795970001529143	-0.0795661	-0.0133474	0.1647313810151124	0.06399777656327611	0.06286157846037925	0.09245802937844404	0.046221649501598294	0.04497148382324269	0.1793303381410503	0.20303573932999414	0.06755191494613962	0.0885929021985128	0.04058917927109272	0.04543712590852265	0.055654069154617916	0.07184845986571511	0.14027736419995349	0.12193787657256933	0.373457126006576	0.05286385230692565	0.05527272114412791	-1.35414	0.7242399620064679	2.0381176142173185	0.8847874939089133	1.9043684037710635	0.3107557038587303	2.562969372331564	0.3163400587441545	-1.60712	1.1690636955404983
229	114.02	22.5277	-0.927294	-0.309745	-0.918492	-0.00880128	0.6590606403635073	-0.239658	0.03407580141263486	0.05153199280923322	0.19034052608010332	0.2291939356030921	0.017705778620726427	0.20042162560992238	0.009090632702400096	-0.0940368	0.04053159328718128	0.016534453984126195	0.012196711063306435	-0.234554	-0.0374481	0.004446840567655732	0.07158931805931669	0.08979189081072327	0.046333915805560205	0.04719681728465909	0.20700794336535203	0.16438518769343244	0.06755551764675491	0.08454421836371522	0.04086522852365706	0.04437524177977103	0.054499797268117975	0.07182880802020492	0.1074288895783404	0.10853278735583285	0.17530138479785715	0.05222572298010382	0.0553067493691703	-2.66904	0.7354397058870138	1.0918531327743415	0.9194841656108236	1.3942493166143637	0.2620922648140931	2.3706130293581325	0.22245397935649594	-2.11913	0.7437017258574649
230	114.02	22.5276	-0.927294	-0.257687	-0.87881	-0.0484837	0.6448911244861862	-0.241242	0.03401300920007891	0.055143143286376844	0.16413032528027302	0.2500266696165344	0.01795979025351318	0.20768975156202957	0.009406857780429082	-0.0926798	0.044360598906823916	0.016405359570693768	-0.0325063	-0.229132	-0.0342183	0.010893504796770733	0.07085361307444145	0.08941438351240467	0.04632201123497678	0.04690678415190911	0.21170713443095596	0.16647626350676437	0.06755724981517164	0.08459512583273789	0.04083968912906518	0.04438220390870996	0.054778065791397	0.07183205652653293	0.12651272291816906	0.11140642924722752	0.19051757179360257	0.0525042842851569	0.055275859698353066	-2.69802	0.7342731520775678	1.175589934023062	0.7752706384762902	1.5018757890753307	0.2658454910856935	2.455103051358719	0.23033617495717712	-2.08822	0.8098241196714696
231	114.022	22.5279	-0.677921	-0.654135	-0.0711978	-0.606723	0.5194630484221023	0.172457827019236	0.03323851924720432	0.07686933909819126	0.3297923963509658	0.14538859114913996	0.020038545138799626	0.1757774080720379	0.013990946366361778	-0.0788925	0.057443560085491646	0.015323077963720705	-0.149882	0.1727977934273821	-0.30212	0.06174358274590775	0.05873226751030801	0.11716149083824186	0.04626939695986787	0.047794529467765655	0.18070625943346535	0.19868143092886598	0.06770967107667458	0.0707349434254868	0.04055085313662615	0.04623557003160202	0.05600542362067732	0.0719767581971246	0.13221088630346292	0.10793311087879937	0.16937218671061163	0.053494008077737416	0.054255668153515194	1.471966819347994	0.7183694068032487	1.6083292367180786	1.8250192183984242	0.7317673849510049	0.2959480502586984	2.4850151786323877	0.3450222445190664	-1.70632	1.0256785213259838
232	114.021	22.527	-0.781826	-0.422305	-0.488211	-0.293615	0.5300102184127574	-0.102496	0.03340896403609135	0.09088037711433862	0.19346768004350814	0.38411548254028394	0.02091907028052411	0.22408959590645838	0.013139557299674856	-0.0728587	0.06451463680059866	0.014849207025669131	-0.0845211	-0.000967352	0.008326154592840876	0.06475255020166204	0.06168930807850283	0.09363336348092258	0.046229288292449995	0.045191806319195685	0.1812354632338823	0.19616943865519806	0.0675793352291272	0.08784029578522141	0.04057417029486199	0.045556579744584734	0.055567269333533016	0.07187244669923157	0.1399150544545156	0.12330636543604562	0.34038876098252974	0.052861905385028794	0.0550358362843736	-1.09465	0.7226796100503149	2.0109923571640076	1.0674935059141286	1.9580801432349193	0.3095483287842085	2.5511024741353396	0.32384044341970813	-1.5993	1.1610186639433477
233	114.021	22.5268	1.2754990575826024	0.9566370863062961	0.5252083390932475	0.7502907184893549	0.542896183504225	-0.0952577	0.033396978986473716	0.09658117484970694	0.1503570473326098	0.4008430804941324	0.021534656232991764	0.2344793893875476	0.01352406609344914	-0.0687707	0.06398701458937274	0.014498126812081751	-0.0822681	0.03442021705526478	0.20692712126562005	0.0683684026118801	0.061267180606303276	0.09373374315210065	0.04621277372500778	0.04489491164613069	0.1782639801102714	0.2126045178743989	0.06755571648377115	0.08615197474176055	0.04054677389237864	0.04587392521450417	0.05552238757244329	0.07185547192504507	0.14297090716304822	0.1249300833334895	0.3683408706620304	0.052791014065464104	0.05532267725786374	-1.01626	0.7226785214236368	2.1512721889504123	0.8434516453610046	1.8853930504474974	0.318768823037574	2.721694889645845	0.33354234616409734	-1.49912	1.1524543051374576
234	114.022	22.5267	-0.0233173	-0.431264	0.00964742945134181	-0.0329648	0.5530160171493601	-0.0758764	0.033327965756550434	0.10089489979561864	0.12761609503074645	0.38484827074032685	0.02206293487576908	0.24497397286593342	0.01420282550035736	-0.0646134	0.06325307324552751	0.014205557526060479	-0.0881518	0.07033558012394642	0.4119579323532367	0.07167361158008609	0.059339359046581226	0.09480851345642083	0.04620713625997007	0.04484958177366677	0.178564110649262	0.21751065508357223	0.06756026717095727	0.08408385890490078	0.04050704069792209	0.0462617678360399	0.05549501895615209	0.0718630887691685	0.14445579690134275	0.12798217066666123	0.37447962540428736	0.05272241799249725	0.05529686703179041	-0.800312	0.7212731290907319	2.2496285540584156	0.7146794199950497	1.7693306591921207	0.3265667203467406	2.9134482652966733	0.35062609501083425	-1.39669	1.1397973085747612
235	114.022	22.5267	0.22605541347663463	0.05754348332500214	0.3108065208581221	-0.0847511	0.5591503344559777	-0.0633121	0.03326712190158411	0.1042270951089751	0.10501832388636452	0.3326407154841443	0.022549975303090268	0.2549318159639627	0.014859819109187072	-0.0610659	0.06191923353399566	0.01393478603938417	-0.101365	0.09427934006169125	0.6164813653204801	0.07425314201659959	0.057332046685716134	0.09589616031584575	0.04620521271210757	0.044629455698326555	0.17340358830460528	0.22071039906036935	0.06756665187759789	0.08279342259947624	0.04047096704499437	0.046441618933634535	0.055426464337883084	0.07187215369288087	0.14359544025154844	0.1303606827820892	0.3484527569094043	0.05269297622138626	0.05523582540392815	-0.660215	0.7199863380970178	2.3353879960692248	0.6056294734909786	1.5071365776161705	0.3337441574571618	3.0791312638109907	0.3671723260940709	-1.3149	1.1171420416884659
236	114.022	22.5266	-0.522063	-0.735375	0.03520845736841662	-0.557271	0.5646909322114275	-0.0549143	0.03321183424645385	0.10714855876364457	0.08167588612590727	0.2289483127679254	0.023063304877135257	0.26496320411564095	0.015558013854255273	-0.0574004	0.06150590722950988	0.013647256172474639	-0.117598	0.11278925269864798	0.7457413265385303	0.07706803187257955	0.05520198872826548	0.0968641989385341	0.04620609626718866	0.04444223463979365	0.1684392784028182	0.22149050848037674	0.0675737544793928	0.08288048383450763	0.04043497095528029	0.04663912459392607	0.05549832453670233	0.0718820976057498	0.14183244369984654	0.13253521218689135	0.3526135166592827	0.0527691542256858	0.055188433301820376	-0.56692	0.7187760258820621	2.4109624466926234	0.4848981003740796	1.0336709881552752	0.3413056600868405	3.1969311936536067	0.3847662923132036	-1.23073	1.108248001051538
237	114.022	22.5265	0.9533925925599784	0.7569870342346272	-0.0786466	1.0320392389538462	0.5681596531102016	-0.0502071	0.03316637351649751	0.11014143843835104	0.05747279564302174	0.048307953114966086	0.02373978763024124	0.28006948247865215	0.01644722488525023	-0.0531052	0.060993508363257024	0.013260973071277417	-0.136383	0.1317839481684394	0.7443721072943463	0.08045646653906482	0.05237724156292249	0.09812487931414345	0.04620910672839991	0.04424604807168138	0.16195627950492453	0.21549458498451982	0.06758067814481414	0.08372080605736737	0.04039086175252299	0.04681265260523807	0.05561551644326044	0.07189242877659448	0.1395978617584531	0.13461067770826546	0.3598297120106525	0.05291079032477629	0.05512710376127724	-0.511665	0.7177453940288702	2.489294371780164	0.35486611460023193	0.22417246873482374	0.351280695635679	3.345279335781147	0.40720163352847666	-1.13442	1.0966994871922706
238	114.022	22.5264	-0.0960511	0.027358824691234643	-0.348988	0.25293722192393675	0.569130149574083	-0.0486443	0.03314971225601011	0.11303361490122327	0.030883684394999302	-0.172284	0.024553993926614635	0.29390122588081435	0.017550837277958253	-0.0483269	0.06085685267951795	0.012784410051531837	-0.154055	0.15110215172851799	0.5798098829339443	0.08383014278719175	0.04928601243565971	0.09952598708750045	0.046214397712805534	0.04416493204763091	0.16062137479995287	0.2064822769124981	0.06759055997594993	0.0837039257751992	0.04033577231610671	0.04702264511475915	0.055841434120168586	0.07190420143894163	0.13766356672076863	0.13719459187166275	0.3480621787296627	0.05303977465010816	0.0552637773418345	-0.48876	0.7173026999511164	2.5593521751447277	0.19227630465411982	-0.834378	0.36327549195259573	3.5112000202969567	0.4351184140076556	-1.02774	1.0898153609120493
239	114.022	22.5266	0.9014399369111681	0.990224015453007	0.5720214233463914	0.3294185135647767	0.5706578015952876	-0.0210657	0.033032095433108685	0.11318837381860779	0.02817517908386266	-0.145636	0.024482370339660102	0.2812083056791621	0.01792237204070954	-0.0463931	0.06055430109794936	0.012864748429314316	-0.165121	0.1505621702033835	0.7340448065131541	0.08476847866824175	0.04812211977516749	0.1008138433215713	0.04624064828597658	0.044217367737072785	0.1590513019172641	0.20537869947434523	0.06762394411893893	0.08222707003399735	0.0403343868389341	0.047392603993020116	0.05591397128081731	0.07193891356383329	0.13613065073695219	0.136025528637192	0.3466464567813463	0.05309860514824946	0.055062223395032764	-0.208956	0.7143519102245447	2.5598170947590857	0.17714522763553944	-0.709109	0.36203700713758735	3.4198993781840286	0.44434472531535735	-0.97891	1.0829905247442877
240	114.022	22.5267	0.9741736548195026	0.5647906746913963	0.6078141164590447	0.36635953836045787	0.5694830708153236	0.010259380805378089	0.03295239224445031	0.113446178709085	0.02177586136992378	-0.117928	0.024447011700169295	0.2625537335054736	0.018319492891125826	-0.0442691	0.05986381444441277	0.012905353603009699	-0.175605	0.151548352582828	0.7928886265086657	0.08597025799008957	0.047003330431474435	0.1021080766668691	0.04625779181644455	0.044280691429985745	0.15763793007145652	0.20484202805487517	0.06765457455251829	0.07900887567374025	0.0403240523386498	0.04782891743834405	0.055966981362675104	0.07196775112727642	0.13489066688275522	0.13399729310452774	0.3443633953816927	0.05320900848517828	0.05491787250320071	0.10047570319877487	0.7123641434335783	2.561978484199146	0.13813846299588484	-0.5757	0.36135046095355733	3.3230916307386105	0.45430684240946084	-0.925571	1.0696273586114204
241	114.022	22.5269	0.46503762946116206	-0.179356	0.8909481051172449	-0.42591	0.5633732946345007	0.06391386864657579	0.03286065574819504	0.11356651198287832	0.010879758666662354	-0.0686094	0.024369244238759705	0.22615168289789794	0.018773802761313112	-0.0414891	0.05850943601179188	0.012968721763247253	-0.187388	0.15213966690500091	0.7946555808238216	0.08667999820023364	0.04544536355217525	0.1040746670303167	0.04627831911880257	0.04434934129909513	0.15680082774866058	0.20214586320465266	0.06769226874825027	0.07138108616366783	0.04031472064184567	0.0485272660977402	0.056001181757882934	0.0720026409455498	0.13388145773586735	0.13088413106421626	0.33831381510682185	0.0532713252954176	0.0546099019936169	0.6141155236937519	0.7100658877397295	2.56072601432742	0.06938584969782018	-0.339406	0.3600004060934892	3.1682297797957384	0.46568108280096515	-0.854965	1.0447893093533847
242	114.022	22.527	1.1300316217659334	0.7289128129992118	0.8662295180861763	0.2638021036797571	0.5510968211257337	0.1332451047169014	0.03277643687005517	0.11384650677114345	-0.0146174	-0.0236416	0.02434137721730334	0.1885261776130483	0.019284647554347396	-0.038743	0.05787289533986934	0.012996899719096127	-0.198655	0.15250272983060936	0.7621709863464416	0.08752602973167893	0.04414025598720059	0.10713777779384559	0.04629963291211502	0.04442830719819223	0.15410696876002283	0.20879801916168494	0.06772946453870853	0.06642216467382026	0.04030547225619991	0.04918569764719104	0.05620768595003184	0.07203712268515118	0.13335219832475806	0.12799417315843892	0.3204228187073331	0.05336429593854716	0.05451470005136665	1.2436799368126854	0.7079200159593211	2.5624768070338684	-0.094852	-0.113227	0.35939125435417896	2.838302222441033	0.47846226516750395	-0.787688	1.0296260086444025
243	114.022	22.527	1.1612032151552196	0.8455459459784327	0.6165632908208573	0.5446399243343624	0.5611018781574504	0.06765570388271541	0.032909985139405275	0.11056569475127648	0.05267428179136689	0.05440833767045205	0.023648793462056526	0.2265516809014259	0.01772732652881898	-0.04827	0.06005216388398835	0.013371461257777183	-0.175902	0.12911594906624457	0.7989779198941331	0.08427834041739546	0.04874042619692867	0.10452020062337998	0.046258444954869596	0.044341864407850984	0.1615561443624872	0.20564710849971207	0.06767793988471851	0.07501123097124304	0.04035250096909806	0.0476388261661203	0.055906646998214966	0.07198333369958351	0.1344621886019664	0.12976152996837817	0.34037466676225075	0.05324958510034813	0.054641656986946015	0.6472978761923808	0.7114373423385228	2.4934832178978064	0.3260431969283719	0.26457137213056525	0.34943134354177285	3.0202368094489573	0.43931171806165287	-1.01325	1.0741506977856452
244	114.022	22.5268	0.9430020614302164	0.7177190425523255	0.37466776879069297	0.5683342926395234	0.5689292181012602	0.014366628279215872	0.032993447642941126	0.11045727342588581	0.05482958371353961	0.057160625894486845	0.023707312979705082	0.25566377406720825	0.017297140471210833	-0.0497856	0.06105073236462295	0.013323115887781628	-0.162753	0.13042131941930832	0.8646445061218335	0.0830901262953489	0.050175279956369535	0.10173324889611245	0.04624150572613437	0.04426738558948118	0.16109131318775483	0.21477598995085986	0.06764337267661144	0.08111590419573618	0.04036375536803558	0.04734675181114227	0.055846986747859935	0.07195168657044926	0.13579980334981986	0.1326960765639061	0.3520010388484356	0.053118352664783604	0.05489836652970219	0.1412186127456396	0.7135028828504211	2.4952292066720263	0.34036337918255555	0.26614067013526527	0.3504750286926806	3.1518328816292365	0.4285314959794002	-1.05151	1.093178628244655
245	114.022	22.5267	0.9637831236897405	0.2870151749397324	0.7270261649908204	0.2367569586989201	0.5707198429589108	-0.0220448	0.033075631874714	0.11038675479647608	0.05603596389129023	0.06322250964211203	0.02374028403809028	0.2722750440049444	0.01688428618138582	-0.0514549	0.06106082622598366	0.013285488446382082	-0.149922	0.13183700171768628	0.8582232093127333	0.08182458367005799	0.0515090962002615	0.0996909802630456	0.0462258468214801	0.044263380984937185	0.16125286238611297	0.22071164491145503	0.06761175980374239	0.0837488782018417	0.04037658778880575	0.04703973063023828	0.05572156383452496	0.07192230058235688	0.13747937236792845	0.13432800877002518	0.35883001623190697	0.053005626037066454	0.055122829764218687	-0.221131	0.7155224652227355	2.4938617959175025	0.34750368497096534	0.28644845480389397	0.3511265511650864	3.2510888486021163	0.41817020966954827	-1.09386	1.0958203974194727
246	114.022	22.5271	0.5377713473694965	0.30188387010293094	0.30719092676551624	0.23058042060398026	0.5499613070004586	0.12421267564140116	0.03284585367495155	0.11067968236274073	0.04708833306295361	0.056846345467006815	0.023620697408577286	0.19868132910981903	0.01810175774849781	-0.0466949	0.05913543846266979	0.013395577207538381	-0.186476	0.1272679754320912	0.733703783832902	0.08473589730326236	0.04787058135075922	0.10786237846033514	0.04627245028035776	0.04437282254145341	0.16409847768819547	0.20421434889800866	0.06770592921243186	0.06949999758745631	0.04034370507469338	0.04798890502053268	0.05598885517177288	0.07200888703675642	0.13355506884588456	0.1277972694813346	0.3233309097748708	0.05329530529487942	0.05458383198194315	1.1515848010627598	0.7098360574368442	2.494312419710127	0.2869516751546376	0.2783660686615011	0.34887191835837267	2.8587242590880027	0.4486885305894376	-0.973035	1.056200172002861
247	114.023	22.5272	0.4858186917206862	-0.123802	1.092398182383914	-0.606579	0.5221638200605512	0.23733625576576747	0.032682248251502476	0.11393574002376597	-0.0864555	0.0781245691118331	0.02426991093473621	0.14424291356088703	0.019871960850923305	-0.0358673	0.05666315925671555	0.013044055224033608	-0.211529	0.1656076141603221	0.7683533681651186	0.088797451815979	0.04225448259666875	0.11313588926033466	0.04632492014655204	0.04446123449080321	0.1470261875223128	0.21941651493282208	0.06777486413679748	0.06378923765777321	0.040298466936335445	0.04996560421379432	0.05649025585861739	0.07207843998213997	0.13313352981863252	0.121628383607248	0.30307162235695995	0.0535716421001684	0.05421472450793731	2.097798119742869	0.7055003688751099	2.562586066910345	-0.588028	0.35605601126128633	0.3580960470204643	2.2612421602331207	0.4931195244304837	-0.71784	1.0030607650022139
248	114.022	22.5272	0.47542816059092413	-0.206966	0.5876479176561279	-0.11222	0.533496173430658	0.18106890085930968	0.03278964657937887	0.11078673006339704	0.03222169835734781	0.06557953168103955	0.023583090423870537	0.1725378972177832	0.018441045505892754	-0.044749	0.058826395806065565	0.013421230961954774	-0.195422	0.1252931493073323	0.7184116026362533	0.08545314291982864	0.046839502940871885	0.11124495673956124	0.04628539960244389	0.04446120833930905	0.16393817396754326	0.2127528087057707	0.06773206783739677	0.06637907410818407	0.04033704561074635	0.04857063828396634	0.056181071273520934	0.07203247105192209	0.13305836550138606	0.12571382226442343	0.3091931577185306	0.05340521581419748	0.05443406509520935	1.6276594118618364	0.7084231066603466	2.4917615647761933	0.19654786665933655	0.3082428480261975	0.3481820528569431	2.5992814683823755	0.4571739260195051	-0.921319	1.0470856904751016
249	114.022	22.5273	-0.0544889	-0.699716	0.7372529413500539	-0.791742	0.5090513988272622	0.24920219110126499	0.032727572336457095	0.1109236646645559	-0.0300582	0.11277566895567388	0.023553649482317612	0.14811930179775057	0.018854937446096686	-0.0423641	0.05771148664815176	0.013439325555948832	-0.205228	0.13416341763820294	0.7272254868250829	0.08623717322910388	0.045511549414841465	0.11572427788786688	0.04630075173724942	0.04451484359739118	0.15287065060830307	0.22746416472926997	0.0677624207908322	0.06468962925597545	0.04032991378606751	0.04933263956677127	0.05635854121547918	0.07205978551591284	0.1328399692058423	0.1223729680259427	0.2886470786395748	0.053543912129135736	0.054237875094391104	2.1534132305645834	0.7068475372102313	2.4918354351144267	-0.196625	0.49579532270457005	0.3475916180005226	2.289691616745023	0.4675174250585769	-0.858743	1.0240060406726954
250	114.023	22.5274	1.1300316217659334	0.24542810734809983	0.7508356701479013	0.3791959516180321	0.479534105977794	0.30621927175265606	0.032673723199334335	0.11100760262111437	-0.105105	0.1969817113414154	0.023514645845081422	0.13727923616600404	0.019230968174758944	-0.0408677	0.05709637694628165	0.013458953779822954	-0.214139	0.15641464579559478	0.7882118634747195	0.0868701211637932	0.044276527815463484	0.11968040627250175	0.04631490452686714	0.044565262006897435	0.1443057829352608	0.21387199297219436	0.06779074985254004	0.06361280475805364	0.04032495750510449	0.04979555867612819	0.05666305485196489	0.07208496321121262	0.1330131475314432	0.11914325978506864	0.28732926153644606	0.05369282406282071	0.05404577465931157	2.558641646448139	0.7054688665153225	2.490899809002212	-0.728346	0.9210262110711481	0.3468710096323025	2.158044071286197	0.4768998993321844	-0.820709	1.007647347913889
251	114.023	22.5274	1.1300316217659334	0.6317046960316385	1.115291540721373	0.014740081044560371	0.4647519425262858	0.3544048210625923	0.03256507058464672	0.11444004676198816	-0.209203	0.24849961485190988	0.024236886795940736	0.12311037383293746	0.020776871146336834	-0.0295603	0.05506962429628724	0.013058468778075566	-0.228432	0.21857962512870854	0.8314944986357136	0.09076277492124415	0.03941950203314845	0.12128741381838096	0.0463622482234633	0.04459304345979225	0.14788164482275049	0.1849924338183659	0.06783789696667772	0.06306307152407148	0.040291441170507314	0.051982884444975265	0.057177717138553304	0.07213574951802908	0.13346119191591904	0.11342793333314319	0.28784111210926105	0.05395320221259913	0.05384550005542701	2.922024717200151	0.7024049055534366	2.5663206160210645	-1.41466	1.3432960998604855	0.35727650590120746	1.952178523146397	0.515664631066738	-0.568654	0.9631308672719878
252	114.023	22.5276	0.46503762946116206	0.18081669753861362	0.7263770570574889	-0.261339	0.44218685722704865	0.3552724107894052	0.03261349336255905	0.11107847650609033	-0.163585	0.28348359041971294	0.023458241530521347	0.1339056368122319	0.0196796249275545	-0.0387148	0.05554299947857792	0.013483055588992125	-0.224706	0.20694130192330074	0.8759172180553781	0.08751395397168843	0.04256949927957366	0.12222495199389585	0.046331844699736946	0.0446534240112953	0.14880128079867164	0.18880157891184554	0.06782505722157887	0.06239246649297193	0.040320835275249635	0.05061856790866397	0.056976918934400635	0.07211508614315779	0.13334102786087548	0.11431312196253976	0.28882576860101244	0.05390030119929101	0.05372639649838658	2.9067093502081978	0.7039109617568112	2.487569071477979	-1.09935	1.5014895111236115	0.3458639401347677	2.1461827739622286	0.4880758246502536	-0.764834	0.9748333275536778
253	114.023	22.5277	1.9716646432766594	1.267743255893382	1.4760073562202485	0.4956572870564109	0.41059389647310396	0.3950820240249807	0.032666364370977405	0.11134915981045557	-0.22983	0.34807341929916996	0.02340713747772994	0.1316093431981684	0.020512600980199986	-0.0345889	0.052873215826786266	0.013432388357263866	-0.239185	0.29827900315358497	1.0280622457643696	0.08776056578302298	0.040324407160676305	0.12215852585393462	0.04632168927341225	0.044841651325464055	0.15070437697000097	0.18244851652269006	0.06787784360763616	0.06151925886424717	0.04026648035362578	0.05234194505450343	0.05754705346815766	0.07214305512132321	0.13394751676715186	0.10482811995809314	0.29847247554434536	0.054138110729607294	0.053442206182769576	3.2341747844713	0.7052066727999763	2.48316367749874	-1.52504	1.9077898024776874	0.34484209034443564	2.139319387585391	0.5094212555966028	-0.660825	0.9187823292471863
254	114.021	22.5272	-0.168785	0.027778119175402405	-0.284939	0.11615441776490701	0.5312278693492396	-0.0736509	0.03334936618685198	0.08969465930990456	0.23338187008067912	0.3613325226126145	0.02082083394838431	0.22074428544072863	0.013418392084757915	-0.0729412	0.06381393570179529	0.014911863778856357	-0.0913374	0.008664290422108409	-0.167689	0.06518145957402302	0.0612626152412283	0.09572878593386232	0.046237261217776056	0.04547054713971461	0.1805860607677534	0.18389391763021243	0.06760710692332547	0.0865079305831866	0.040561600662743086	0.045693138978584825	0.055507810613261134	0.07189623461551635	0.13931771302490442	0.12395200771173763	0.32942901506419314	0.05287184524928593	0.05497741887439286	-0.76937	0.7212660375747063	1.9725880806823193	1.2923581647911624	1.9648965407284913	0.30796812488955666	2.5517231073798423	0.33081515190506444	-1.59633	1.1496388525644674
255	114.022	22.527	-0.168785	0.05213581096188677	-0.448682	0.2798976911208202	0.5492347039803587	-0.061926	0.0333078312739704	0.09672993273726856	0.16368492748238792	0.4117383860547062	0.02154230954249911	0.22872248290714775	0.01397578575934843	-0.0674739	0.06337763889040238	0.014510751549489219	-0.0941193	0.05224834452204441	0.12102203152148042	0.06965535655622199	0.059589914523401386	0.09542951913204879	0.046221580968056904	0.04511296603803428	0.17898892716002546	0.21759301924319407	0.06758723908340195	0.08489181947868234	0.04052428037303047	0.0461906477137765	0.0554571081673628	0.07188403458254392	0.14139390845012792	0.1271889687439204	0.3451505901652287	0.05275614775150955	0.05503333735131882	-0.648919	0.7206121161668827	2.1441714263636875	0.9144975059604946	1.8922407873504639	0.31873338569010234	2.694281784884862	0.34487437236885593	-1.46077	1.1428226423046866
256	114.022	22.5272	-0.2623	-0.502584	0.007856551363045298	-0.270156	0.5442994214725942	-0.0377921	0.033271364106903116	0.094053096043046	0.2031353469047298	0.36756731503419904	0.02125835374611712	0.21879087642419348	0.014028578476911966	-0.0688976	0.06326864693187652	0.014676558000500217	-0.0958169	0.044828188588809555	-0.108507	0.06879433777601905	0.059707465188603766	0.09707109028950206	0.04623261920805467	0.045413395291986486	0.17996965481029575	0.1920191909748598	0.0676142521610726	0.08546127253942169	0.040525950402936904	0.04621578296992899	0.05546215939884137	0.07190600497952093	0.14101198649026336	0.12710514020257638	0.34129583403701214	0.05279037187559763	0.05496322559563595	-0.389324	0.7196512911625513	2.071043035613819	1.1287199895940945	1.91422176693955	0.3144064020034543	2.5601172311501603	0.346162849666206	-1.49078	1.1407534004743103
257	114.022	22.5273	-0.199956	-0.482695	-0.19354	-0.00641626	0.5446307662547185	-0.0004857	0.033221575782169256	0.09256345730147796	0.23909686232853167	0.31076393811227854	0.021130796098442595	0.21125174224225401	0.014261753184429503	-0.0691307	0.06266063160256942	0.014751591475323903	-0.112009	0.045516092618289865	-0.23496	0.06895080930358685	0.05889284009435746	0.10146072242411502	0.04624114219365134	0.045739203929042085	0.18074772921041846	0.17574774092680448	0.067640924959562	0.08386828799099626	0.04051769129363977	0.04643649099446256	0.05547497182185129	0.07192845848087831	0.13839186173099466	0.12675977424333293	0.3145096290691475	0.05285184357285487	0.054779574740204146	-0.00478708	0.7184419373345498	2.0237225257588016	1.322820836383431	1.7682385928460138	0.3123966165612798	2.5188512523939095	0.35198829768141876	-1.48871	1.1295297599031449
258	114.022	22.5274	0.24683647573615877	0.5700809125983051	-0.443821	0.690657839343253	0.5332614568554341	-0.0349124	0.033297065246654295	0.08849657337027289	0.27059253986884696	0.3172064022146803	0.020736960030049836	0.21691015680323233	0.013688390124492807	-0.0730351	0.06338633610838851	0.014962088059835222	-0.0999116	0.020037113514857118	-0.298603	0.06557196442917523	0.06037536147522748	0.09903970247153482	0.04624431243958529	0.0457825850290724	0.1808706653863054	0.17313013519916237	0.06763285463639629	0.08501207334772971	0.04055016579001083	0.045866206002620334	0.05553699548909879	0.07191804436416172	0.13869656338243214	0.12418864734536303	0.3132461271434276	0.052911251158412435	0.05480735141043151	-0.35251	0.7200250904401359	1.932974586604856	1.49605542330987	1.8321848004668746	0.3066107462347204	2.5515217811003432	0.3375668103400164	-1.59235	1.1413353486295537
259	114.022	22.5274	-0.199956	-0.787215	-0.0714303	-0.128526	0.5420496749038305	0.0361177352809721	0.03319185127713397	0.09125435552691004	0.26870354365342	0.2608822525642117	0.02102969693195788	0.203845023464155	0.014407747649487605	-0.069582	0.06186108732005685	0.014807824992951678	-0.122382	0.05160924814910535	-0.28714	0.06903782260442134	0.058289941766480655	0.10442949277348425	0.046246927246158996	0.04601122706125045	0.18224722524505424	0.17169958882190725	0.0676592241834527	0.08022826508967919	0.040513329927897246	0.04652933798034242	0.055478405036396394	0.07194353883463785	0.13705050046025916	0.12577038492323955	0.2945838961453335	0.0529442533798608	0.05463494448392782	0.3458576147574928	0.7177093323511714	1.9833062788225932	1.474390313993063	1.5194110501616158	0.31081788456423176	2.5408130567985854	0.3556298056745642	-1.49544	1.1150480494072086
260	114.022	22.5276	0.6832387831861654	-0.023202	0.17419590789911038	0.509042875287055	0.5343621121321971	0.08931352549375812	0.03315736413481267	0.08981544182290055	0.30742938070975395	0.1969131786534922	0.02093222021626552	0.19474199524619532	0.014600723213343316	-0.0699357	0.06145411954390154	0.014859896819645411	-0.1378	0.07395550653951503	-0.35754	0.0691911371713173	0.0579155566010801	0.10930899349262334	0.046253206468219836	0.046345365706382514	0.18671126879906016	0.17407420379652302	0.06768036956195166	0.07515733767927273	0.040507377731470576	0.04678195631708833	0.05560442751093034	0.07196093188623712	0.13509420357389298	0.12368882335246792	0.26739540923149707	0.05306859704753143	0.05456835342426417	0.8170738988625432	0.716866281640275	1.9379595015372053	1.6465496843718168	1.1312025237447925	0.30928052479242274	2.591124183738912	0.36044602319443336	-1.49493	1.105201910977706
261	114.022	22.5275	-0.688311	-0.978615	0.09654692666112276	-0.784858	0.5370406973418256	0.032058535448722315	0.03324080754665116	0.08676934027769584	0.32599819209325964	0.24136855716543157	0.020635601641873006	0.2049010522392434	0.014005699796694925	-0.073303	0.06190835904402104	0.015017881782742253	-0.119399	0.04672723715018417	-0.373924	0.06596427171334432	0.05947772167825088	0.10536679551054122	0.046252376662037756	0.046258808204151736	0.1873371579732856	0.17654752746996588	0.06766308174891987	0.07944216516745353	0.04053785242851233	0.046133653852568735	0.05554853756112682	0.07194326351857862	0.13631353289953219	0.12342260958743957	0.2705438468024579	0.05302295505146614	0.054646686895730746	0.3042565287611417	0.7186832319891139	1.875736614198121	1.740168344711129	1.3671590909506959	0.3049757875121084	2.5792480832734004	0.3454968370954946	-1.58893	1.1144912496732382
262	114.022	22.5278	-0.625968	-1.00002	0.39225414897784794	-1.01822	0.5006259070374129	0.2005896619238332	0.03310322726597345	0.08666507383428172	0.24025551574030674	0.12662570715456742	0.02076786299958642	0.1794504600719515	0.01494356308794459	-0.0708468	0.059211036220537666	0.014941608326657927	-0.16196	0.14320866412998773	-0.375638	0.06886671257742924	0.05659613507035532	0.11688920441965495	0.04626354998197462	0.047204134616343485	0.16767688108929987	0.1915233103972609	0.06771692682821429	0.06858706957792401	0.04049781651329932	0.04741022417799299	0.055816935865959316	0.07199054494215773	0.1331291317039645	0.11874358764467433	0.20796430450733466	0.053268698122559494	0.05429390631894895	1.7160666198366563	0.7155358220212512	1.8359636192604976	1.4328481909939246	0.6611503680252718	0.30668643679402	2.6163890829024554	0.3689967601842728	-1.49434	1.0608077154706066
263	114.022	22.5278	-0.542844	-0.661583	0.09344611007934293	-0.63629	0.5114982838508702	0.1670511623647546	0.03317268791235646	0.08312408948345212	0.32138446144441246	0.13803274482665168	0.020463011486034126	0.18099873577592687	0.014439004304743286	-0.0743476	0.05995049183572106	0.015103428953932645	-0.151015	0.13161936068778968	-0.384062	0.06603637276291885	0.05799591008170122	0.11606230350104568	0.04626377559788148	0.04727594886865575	0.18230235318472313	0.19726090362157941	0.0677066462146745	0.0696052086939563	0.0405235830816099	0.04670758220275621	0.05591041869094199	0.07197865924511918	0.13326245460878555	0.11714040101986989	0.20166250661506274	0.05331567997710628	0.054359614552007954	1.4393231680366356	0.7170337371659634	1.7582743757167383	1.7629199833682914	0.6997470978407885	0.3022304696817053	2.6003619437699164	0.35631114543017506	-1.59177	1.0722597547893806
264	114.023	22.5277	1.9820551744064214	1.4241796298424476	1.3982021745683704	0.5838529998380511	0.4205320352228764	0.3999060351516499	0.032613625883810886	0.11478424609491136	-0.258091	0.31552359231731597	0.024123637057953284	0.12423896284203456	0.021777061626474126	-0.0251727	0.052004330185616246	0.013030196038663807	-0.24468	0.3090191139512434	0.9319001322713364	0.0912401456592379	0.03651984947143828	0.12123515101975378	0.0463580762591811	0.04467007716645621	0.14929748480577876	0.1786572252864072	0.06790554709224807	0.06207156845348516	0.04023659095856278	0.05363206838963364	0.05783951993864005	0.07217450864196795	0.13434032059667275	0.10428638556000837	0.2959526486550678	0.05423774852631529	0.05341610554546604	3.298598069849314	0.7035155147826446	2.5696003538831023	-1.7287	1.7660835816267544	0.35525281940784453	2.001543797546151	0.5412253152584671	-0.469358	0.8991141392733869
265	114.023	22.5279	0.2364459446063967	-0.204024	1.0003342076778394	-0.763888	0.4029896930089296	0.4139552671015432	0.03279789236937215	0.11165702775733165	-0.257241	0.38742937855807347	0.02332857546314387	0.13109227938272458	0.021209838256040045	-0.0323846	0.05087850499584445	0.013370198261377348	-0.25	0.37014633921663265	1.1700869597269319	0.08786654819366779	0.03861168509736	0.12166450979461059	0.04629334253947782	0.044814523820323894	0.15157564784110505	0.17852933325648362	0.06792103664183338	0.0612442931037192	0.04019939011414609	0.0534973513800063	0.05830810128396781	0.07215431551450194	0.13463427011156806	0.09684227909660335	0.3125053899031727	0.05442401921831604	0.053225041063062924	3.4024323757221127	0.7084796769946548	2.4915366322980748	-1.69711	2.170116089558651	0.34346612797095505	2.140481549206806	0.5276159214310155	-0.60535	0.8725803769198333
266	114.023	22.528	1.1300316217659334	0.9692663963906564	1.0702435939677086	0.059788027798224785	0.4051854598781778	0.4198905699784755	0.0327945870365435	0.11184725531269386	-0.268047	0.40494581130970864	0.02326871276813943	0.13181417132462653	0.02154889447076982	-0.0318951	0.04949688739697378	0.013373322267931557	-0.256312	0.3984899756895738	1.1975540191554455	0.08751968471645058	0.03747882011036299	0.12124092289174662	0.04629951350555124	0.044774327918189125	0.15217485128400543	0.17758700558723864	0.0679463840715438	0.06115337409103531	0.04019241149522108	0.053895937193042066	0.058763127086117486	0.07217163822937403	0.134937091510749	0.09472469942552722	0.3155390888106516	0.054548188140873005	0.053035032292955475	3.46327428036313	0.7083138580411105	2.498021980744395	-1.76144	2.280267128614775	0.3424569693604116	2.1554684967734206	0.5361433581394341	-0.59179	0.8423120050169554
267	114.023	22.5281	2.7925166025278623	2.3049657147916247	1.2348614823020108	1.5576551202258515	0.4109803709617811	0.42427410325116244	0.03279728966831678	0.11201088034013461	-0.276137	0.41405442203155907	0.023208287408339936	0.13291828911489112	0.02190069413646057	-0.0310754	0.04789451169713865	0.013371852891279162	-0.262967	0.4267993572103514	1.0831300090133094	0.08732331113431546	0.03642531513523987	0.12080176443859506	0.04630509061483314	0.04479289725835498	0.1523734844843176	0.17599417525038002	0.06797226573077907	0.06098939643341522	0.04018497041392994	0.05461479423208383	0.059163940509261666	0.07218860980087465	0.13497134353459242	0.09257650552908814	0.3021889883056171	0.05474860836219063	0.052886199063735526	3.512151542015149	0.7082869125799887	2.500639324446507	-1.81224	2.35265980503332	0.34143760192226175	2.1793671832775687	0.5449971447252526	-0.568993	0.8095220041951251
268	114.023	22.5279	1.4417475556587953	0.4507091205306847	1.5827831914964363	-0.141036	0.40750603714743483	0.4179247864971515	0.03273987879945681	0.11536835701414475	-0.278091	0.35298718201929835	0.02403844975032406	0.1258828754391999	0.02273120574833524	-0.0218763	0.04880953385935063	0.012953736263699741	-0.260495	0.38422876208636647	1.0103369676580018	0.09082022096974426	0.03394065538262634	0.12055704573720592	0.04633945840676836	0.04458561567378444	0.1502687978931459	0.1754868807732093	0.06796512264422881	0.06191078991532241	0.040170187442633704	0.055068846257048214	0.058382093234469835	0.07219811271116322	0.1356381436671639	0.09574704910469074	0.31453364486414476	0.05437071402345582	0.05310241616861191	3.4666143645238057	0.7065226898438418	2.5875690011381702	-1.85063	2.0114733389983828	0.35368802137172717	2.033294610057058	0.565872533724102	-0.397254	0.8360360369972587
269	114.022	22.5285	1.3170611821016507	0.8183062502202725	1.1115445703356392	0.20551661176601144	0.4567258541934829	0.42736038782981234	0.03336128441740531	0.08659420589561789	-0.184581	0.4975079769852455	0.020775176402556318	0.16147274901746544	0.018374252052538703	-0.0735248	0.039197316876116	0.014586489009282047	-0.2687	0.5091727302979423	0.6141536300892533	0.06918393848454166	0.0470110274240185	0.1188416438381433	0.04616867554726519	0.048873174323047275	0.15765265713078064	0.180624836779995	0.06791731231191474	0.05822464314981616	0.04021526434136367	0.05316109691440503	0.06043542031627389	0.07208031703372297	0.13522900090926135	0.0855520782826492	0.23647527687345932	0.055615009285772773	0.05294978627374115	3.5960491123116487	0.7225956565128598	1.7718146425938697	-1.17081	2.754371911716776	0.3058892599746137	2.7732715957053538	0.4568974580539994	-1.38306	0.6485818526782224
270	114.022	22.5285	1.0676884349873612	0.4403257492422692	0.7774908046862905	0.2901976303010707	0.454294097075278	0.42722499670380165	0.03333537201609132	0.08974593374070489	-0.194583	0.5033082640710971	0.02091878445834037	0.15969663915405877	0.018635698170326474	-0.0701075	0.04011772702247178	0.014506206370545713	-0.270689	0.5067991701341359	0.6868558450890861	0.0706322543921534	0.04629026890936143	0.1189217276017336	0.04617134328448198	0.048186538763209996	0.1579862095291017	0.17764168755631116	0.06792329330611854	0.058283935973837166	0.04020521284095273	0.05299661166628068	0.06022621251990695	0.07208650191721291	0.13567490343205846	0.0855593863281336	0.24591739585497457	0.055572689997664064	0.0529241842984462	3.5924889868281205	0.7219926830089696	1.862468980843777	-1.23164	2.833277880855258	0.3079765930085725	2.7399769162079983	0.463514476196089	-1.32287	0.6661173821815777
271	114.023	22.5285	1.0780789661171233	0.3517075564576344	0.9720444390229179	0.10603452709420536	0.4495036504215726	0.4278572323798693	0.03328558749952513	0.09376298479257705	-0.207264	0.5062152963913152	0.02113065887216154	0.15733582455294665	0.018964066111839838	-0.0653604	0.041605691881894225	0.014396890977457307	-0.268826	0.5028909149089917	0.7783530411518337	0.07264016315030283	0.04532152121482171	0.11923189662480323	0.04617889858930609	0.04730852553815565	0.15836755602037497	0.1756051199973063	0.06792911758951056	0.058569333503368626	0.04019719626226186	0.05278999541749019	0.05999480765637008	0.07209544850765148	0.135689859065238	0.08591591633165005	0.25967710418741263	0.05541821038288831	0.05289687573992221	3.588446082731055	0.7207964788322877	1.9819468843296455	-1.30876	2.8826909853145533	0.31106923837657036	2.6863174829178726	0.4717758419794014	-1.23812	0.6934882118498908
272	114.023	22.5284	0.03902585314091808	-0.738756	0.8170549062239426	-0.778029	0.4460490625783329	0.4274624088778304	0.033223597357611614	0.09764157155308238	-0.221403	0.5080945897961411	0.021396211130135193	0.15432890763470675	0.019370604806178943	-0.0598746	0.04291429358506858	0.014260657786199905	-0.267242	0.4972732978067089	0.863512113909531	0.07481229794965558	0.044106228709655436	0.11951289268396685	0.04618969113921136	0.04658798061917181	0.15782863782713466	0.17611229991830327	0.06793617289616048	0.05902129917869409	0.040188713457456775	0.0525264586974793	0.059555891190816515	0.07210682491328094	0.13571382928783124	0.08629386111399125	0.2738487342292235	0.05516574124328364	0.05286572326294727	3.5767054020538844	0.7192859821789852	2.095853270637386	-1.40281	2.8850602146008035	0.31494578246023675	2.614800246389992	0.48199116467573416	-1.13989	0.7205717642201271
273	114.023	22.5284	1.223546401933792	0.25303769152900113	1.2093341013394756	0.01421230059431644	0.4405733605740555	0.43041998513878754	0.033161940449416755	0.10086213917451445	-0.236775	0.5009630611533685	0.021699383570665587	0.150429670394785	0.019866700647190677	-0.0543236	0.04385736140734295	0.014099981754331218	-0.266996	0.4908506527194757	0.9145097529966573	0.07697321082174699	0.04264367800286539	0.12011001485506206	0.04620196329146372	0.046192779133466144	0.15695870876576026	0.17434791946280023	0.06794593054038209	0.059310748862455735	0.04017716630030849	0.05314148369123962	0.05925569107329218	0.07212024478725851	0.13580860111944162	0.08661722362068343	0.28017455972105704	0.05493068935300894	0.052828555183249463	3.5835478470149185	0.7177604172406188	2.18350445819877	-1.50852	2.8733526772039086	0.3193625195517642	2.5362969323425353	0.49447739790046213	-1.02224	0.7401375397528763
274	114.023	22.5283	0.4026944426825897	-0.358314	0.9205913902029335	-0.517897	0.4358285341086532	0.43496217511525476	0.033113912737064974	0.1040226759820162	-0.251358	0.4941033203099525	0.021991434172389784	0.14666137478990166	0.020385926117784225	-0.0490199	0.04434285945292972	0.013938539937866756	-0.267134	0.48481289983496956	0.9420177942562586	0.07905431182862961	0.04113611045328623	0.12075494839695106	0.04621348357708961	0.045686059543820705	0.1561843515706397	0.17436659489628567	0.06795752464118143	0.05951901514112022	0.04016345554903886	0.05392763669783869	0.059103472036001095	0.07213367038295125	0.13564978831091257	0.0871593740238628	0.28360286908945154	0.054865737174772417	0.05279024929347325	3.6020236097110296	0.7165422334333877	2.276901904447258	-1.60936	2.8337040165511533	0.32360557993401723	2.4641095697260105	0.5075740082397386	-0.908995	0.7502581138705288
275	114.023	22.5283	1.930102518757611	0.1904366975232692	1.4337920778833975	0.4963104408742136	0.4298233796369604	0.43451439103202255	0.03305681563417799	0.10726376844073607	-0.267166	0.4699718960553581	0.022377454522947877	0.14194602138144313	0.021084050007790903	-0.0423467	0.0453647147177984	0.013723252116020978	-0.268804	0.47651466375694385	0.927474013085601	0.0816523648765223	0.03908869390487079	0.1208561556028438	0.04623078512016905	0.04530860168312378	0.15508959093359645	0.1713724670414614	0.06797351651947212	0.05983943752814738	0.04014680542621064	0.054341120813852575	0.05961235938281459	0.07215190396937517	0.1354860634154637	0.08790062316120359	0.2832010899016141	0.054826120622340095	0.05274406876969071	3.5953021082345122	0.7150390275279217	2.367404079051261	-1.72265	2.7424002476527014	0.32920842805797007	2.3721149002223543	0.5251737911387032	-0.779275	0.7609951222778881
276	114.023	22.5282	0.9637831236897405	0.9784512274405012	0.3714760407603204	0.5923070829294201	0.4248919813184002	0.43119769650590933	0.0330124793941136	0.10925963551974921	-0.275246	0.4544528623347757	0.02265934961418619	0.13884099593460925	0.02156881445551081	-0.0377222	0.04566953101502235	0.013570183729976372	-0.269632	0.4687340197867763	0.9388907638958187	0.08381921050020485	0.03762591621810449	0.1205850855819476	0.04624632704386146	0.0451097070848315	0.1541941355772939	0.17186010226808904	0.0679839220087533	0.06024926220717403	0.040138943523959233	0.054781130426367584	0.05959024969856976	0.07216537928390908	0.13522294832138032	0.08871581944525646	0.28649573368062414	0.05493872477626065	0.05271848171625406	3.5758791763088698	0.7138400280481417	2.422087009216884	-1.78506	2.6443185843440435	0.33330453649421216	2.304443089397319	0.5373538155690676	-0.688598	0.7663926774268656
277	114.023	22.5282	0.9637831236897405	0.9838580190769465	0.5118731832071286	0.4519099404826119	0.4231029050303571	0.4321632213659807	0.03299419930947184	0.11091334593157506	-0.280388	0.4438047336744524	0.02286818488420176	0.137033210072967	0.021986273827972354	-0.0342521	0.04552070720842688	0.013447321145556704	-0.271859	0.4656302991209261	0.8603166873085337	0.0849884555766822	0.03640506551452189	0.12062336878903207	0.04625651439945271	0.0447993717612775	0.1534040103476212	0.1721141186489072	0.06799470794722143	0.06034806845985197	0.040128714734123265	0.05525148945146626	0.05957322502853955	0.0721758693063658	0.13522988723098842	0.089003820409365	0.28140738582433555	0.054906671565370026	0.05269429636624396	3.5827487302383814	0.713287625274727	2.4757790471393046	-1.82778	2.5785492623052177	0.33632301063712794	2.270714101879362	0.5478937955936184	-0.619931	0.7641135289657295
278	114.023	22.5282	1.3274517132314128	0.21724009700441216	0.9438200532043747	0.3836316600270381	0.41891095907227993	0.4284189840027889	0.03294556988344324	0.113165600875196	-0.283408	0.41979151656708613	0.02325668575881803	0.1337358808958442	0.022678815688199724	-0.0287709	0.04544091976150735	0.013232715506861725	-0.276786	0.45420239032253873	0.7732764127191156	0.08723046345252164	0.034293393468850825	0.12018976753121134	0.04628115953361909	0.04456454065070453	0.1516133769296481	0.17371053671336115	0.06801043159493488	0.06090194944765332	0.04011995439803704	0.05561552092282777	0.0595582978062463	0.07219526964816278	0.13618630857909725	0.09046184816383807	0.2777729246720506	0.05487417296364102	0.05266696963649347	3.5645212799961143	0.7118570540461774	2.539364239433868	-1.86928	2.4166151605402146	0.3419576264025663	2.195921183291405	0.5652752110134337	-0.517317	0.7629653874483572
279	114.023	22.5281	0.4026944426825897	-0.0895106	0.76404964210047	-0.361355	0.4102864930465494	0.42547513087488603	0.032843754232890265	0.11592691541680161	-0.286834	0.3785215018691294	0.023865386801994966	0.12992964726576364	0.023600222940082127	-0.021294	0.04540416892745416	0.012924470318576343	-0.279309	0.43374883254722674	0.7188951361899922	0.09039384252920563	0.03134206334938709	0.11970145815329489	0.046331200942871895	0.04426640773486177	0.14998852962635129	0.1738201358246403	0.06802668082271811	0.06137320538879462	0.040126298680703665	0.05602787524883721	0.05934063413180268	0.07222560241245797	0.13669022300820197	0.09249665748294804	0.2838709402404903	0.05475533930640898	0.0526665034754631	3.554469071964053	0.7088906301692426	2.618846239142735	-1.91237	2.1776619841731315	0.35082391957634523	2.117041898702685	0.5881485139677545	-0.38006	0.7651446532675408
280	114.023	22.528	0.3507417870337794	-0.523741	0.6224707748994197	-0.271729	0.4067512147726501	0.4241805606462785	0.03282279119205116	0.11810000791936767	-0.290046	0.3565095617033698	0.024403767623149115	0.12851376081062202	0.0246672651307109	-0.0141783	0.044184507543932494	0.012611540097260282	-0.286585	0.4284268080329416	0.5430163515380422	0.09226741172491398	0.028071905327607914	0.11881740027237814	0.04637280672350144	0.044108740941545876	0.14882594200404758	0.17317855283221573	0.06805446369643486	0.061644142125069745	0.040116637364767276	0.05686076817299487	0.058939915564380024	0.07225499519860112	0.13772196200829123	0.09317720715702771	0.2818622733203281	0.05449121728843387	0.052641282922560866	3.570020549800643	0.7078025573857873	2.677474019851917	-1.94889	2.0586242110983255	0.3585917263561882	2.084768420491286	0.6148886534636401	-0.249351	0.7496533905901136
281	114.023	22.5279	0.6832387831861654	-0.379816	0.6534435651691555	0.029795218017009906	0.40826716308368793	0.4221463094398693	0.03272436842579514	0.11984892047473722	-0.284345	0.3374174009159801	0.025036426195435058	0.12621983660553276	0.02552354468926849	-0.00831023	0.0440442239900008	0.01231233126996959	-0.285762	0.4171605939556156	0.4258097661045359	0.09473716693737456	0.025309935541844845	0.11801085685023012	0.046440519065390914	0.04405929824098053	0.14788344203652748	0.1736122480876665	0.06806660476963369	0.062234005587009346	0.040144327322882416	0.056964061752885396	0.05866931816041978	0.07228801077585277	0.1374795489656796	0.09413983940728793	0.27661170142427305	0.05433110985053088	0.05276833835881648	3.577181970431953	0.7046512201923788	2.7201731588921017	-1.92276	1.9435115012484558	0.36782246272116786	2.0281490065598438	0.6357945540843569	-0.145886	0.7507198885381705
282	114.023	22.5279	0.05980691540044221	-1.51401	0.8911870909436668	-0.83138	0.411914910713551	0.420479876513875	0.032731718333713855	0.12138610430935283	-0.275754	0.32723352304432474	0.025591211911301835	0.1256305733936251	0.026611371301658842	-0.00322003	0.04313566980477794	0.01199659503953746	-0.29137	0.4165594461404053	0.2806621065688158	0.096699724807285	0.021915491223266387	0.11695321353625138	0.04649636782756643	0.04395321683944604	0.14726003957809625	0.17295369626504412	0.0680952356024569	0.06284625128022545	0.040148960890467184	0.05716944934779415	0.05854044136468515	0.07232021681674747	0.13811814105045883	0.0949463160686761	0.2654974973429927	0.05425856872457911	0.052789466485488774	3.5952827955731292	0.703962908567411	2.7617114977671955	-1.87256	1.8920296594462682	0.375815013853605	1.999014592508475	0.6628159412209681	-0.0563243	0.736852486916844
283	114.023	22.5278	0.880658874651644	-1.12224	0.9679399271235359	-0.0872811	0.41697633099322784	0.41867483535915645	0.032744478663645105	0.12241795842259368	-0.267577	0.3218308460756918	0.026010476230414574	0.12602758435069356	0.027413213214603112	-0.000154021	0.042628662635326664	0.01176338975803085	-0.294362	0.4164254493416647	0.17986709366028383	0.09867621837885436	0.019409312005289406	0.11615361320006112	0.046543312302823193	0.043869259105265346	0.1468034254849626	0.17222862676357542	0.06811606829172094	0.06311945629215283	0.04015876518377351	0.057210022210973085	0.05894382561200696	0.07234501453112022	0.1382807658507911	0.09564637261602035	0.26104257283172994	0.05437920365799983	0.0528110418403582	3.60449256656388	0.7035270384411149	2.790518028327053	-1.82269	1.868625745460311	0.3818552198142061	1.996651931971119	0.6826209194718879	-0.00269219	0.723208278266946
284	114.024	22.5278	0.018244790881393958	-1.21912	0.7857030487314588	-0.767458	0.4203222808873708	0.41728795850513956	0.03277115734780895	0.12345689668077288	-0.262493	0.3224909532580593	0.026442546653065176	0.1266192842494656	0.028246828051711935	0.004217839152729143	0.042032210124455044	0.01152408723246609	-0.297414	0.41710285168765665	0.11892691088166905	0.10000773921737482	0.016834190082885267	0.11544521165634139	0.0465952479351424	0.04391183985577631	0.1469679286657251	0.170734407413848	0.06813819178115234	0.06338659108680501	0.04017268128186376	0.05785738713383139	0.059194235245081515	0.07237112997261537	0.13852293523091527	0.09640487848710834	0.2533670896544656	0.054343532619730475	0.05285976798472124	3.6145973706326346	0.7033154409527834	2.8114717371500193	-1.78605	1.8888457115522375	0.38807232716115947	1.9975720744481484	0.7031352439117416	0.07290061583618963	0.7100726945863791
285	114.024	22.5277	0.21566488234687256	-0.280665	0.3956881986572562	-0.180023	0.4255613562486521	0.41736918113209914	0.032841567489623316	0.12468935177794972	-0.255905	0.32823598456352776	0.026974301331974974	0.12816581424933696	0.029352943674351567	0.009301280176812532	0.04109397193931877	0.011219678831155615	-0.303052	0.41911123355583935	0.029204613358267753	0.10130528791817942	0.013498996798682869	0.11482914272925071	0.04666302938337788	0.043923872859468714	0.1472987130851374	0.16858221588129713	0.06817009518939156	0.06343189372697615	0.0401912052994764	0.058651923568924486	0.05929356378860072	0.0724045372305905	0.13958656920052562	0.09724216551291519	0.25043246022001703	0.05425510624922176	0.05292396327018562	3.6346973530595004	0.7038027304185701	2.8387604202590326	-1.73732	1.947038024429853	0.3956911202343845	2.0205263743344766	0.7303325057219413	0.15858440117283082	0.6930595719601382
286	114.024	22.5277	1.026126310468313	0.07993161167919038	0.49938444796612264	0.5267418625021902	0.43115913517364735	0.41623615279324705	0.03296806899404164	0.1259488531994775	-0.24906	0.3361037544767984	0.02752848136696809	0.128800439020814	0.0306208288801092	0.01289567298667215	0.040024970241532974	0.010887828859982433	-0.30857	0.4208429935412592	-0.023646	0.10266795274743976	0.009831386814033255	0.11411695594385521	0.04673882125497899	0.04391040067427533	0.14771856216612164	0.1664797148201299	0.06821010264908522	0.06387410175952206	0.04021272447924129	0.059082820248398185	0.05894993584958825	0.07244095770747112	0.1403806045396685	0.09759288871196391	0.24685123049518365	0.05422734415212262	0.052983516133174126	3.6474522944516017	0.7053680026329209	2.8683148244025003	-1.68604	2.0188871349277346	0.40358363787533863	2.0164735858945058	0.7614711332458053	0.21826434372048734	0.678965458820131
287	114.024	22.5277	-0.0856605	-0.279346	0.32484180950768415	-0.410502	0.43091411829773674	0.41341469140156606	0.03311404075424433	0.12702308618279895	-0.243444	0.34221585658622633	0.02805145637674196	0.12958470624617827	0.03181252181584443	0.015202127759849582	0.03908184064665108	0.01058140746510801	-0.313133	0.4213912942252973	-0.0450028	0.103148761819679	0.006598208344954233	0.11335101300550948	0.04681705283117091	0.043873903953924556	0.148383341095047	0.16496816584499063	0.06824841379260399	0.06419652857056254	0.04024222604902687	0.05932250009296087	0.058808446005737466	0.07247583837610654	0.14143462596746612	0.09783726140144659	0.2360064055988425	0.05401714717146213	0.053012562557165875	3.64720773498047	0.707307247076367	2.8951854003280832	-1.64065	2.074435724209865	0.4110199024110047	2.0185625162541827	0.7905258962833571	0.25626242548825834	0.6645616965093446
288	114.024	22.5277	0.3403512559040173	-0.790481	0.6455123943735396	-0.305161	0.42968813280471496	0.4106842752923452	0.03330455889565584	0.1280280144742314	-0.237941	0.3477022191462582	0.02854351561938335	0.13103413721116902	0.03303035238675872	0.01587140175275719	0.03817962804088929	0.010282669028964927	-0.317001	0.4216410352171397	-0.0542149	0.10311230766663952	0.0037521490705482025	0.11263132197154191	0.0468960495261073	0.04386751762655441	0.1488455361744998	0.1637903266301718	0.06829052543351605	0.06404304852100133	0.040274404679789856	0.059296612760560474	0.0585059009617942	0.07250976446998907	0.1424030604586161	0.09766358164010466	0.2184218190213715	0.05372559515228004	0.05277775066521033	3.646270576457507	0.7101783461976898	2.9185151428931544	-1.59858	2.1228495375758536	0.41797182607961875	2.046032164883588	0.8201326040539519	0.26766118693568314	0.6525773881479329
289	114.024	22.5276	1.6703392405135609	1.051068269198796	0.4992292709249098	1.171109969588651	0.42940789346929287	0.40746652799277405	0.033508080664619355	0.12890442603879654	-0.233151	0.3512124358582818	0.028995504573346355	0.13137210448636816	0.03414625604481941	0.01573560532332534	0.03748584365957849	0.010015551818463423	-0.319408	0.42403117269458074	-0.054937	0.10321349014309288	0.0013103117742498324	0.11193929892651257	0.04697388634243888	0.04385803417020616	0.14923776975463013	0.162971138415102	0.06833005698729794	0.06438769552171587	0.04031201172190437	0.059233481386852915	0.0578793899921813	0.07254101041821077	0.14320446401646642	0.09863666272960163	0.2045223330591248	0.053531111700488666	0.05266067454667922	3.640066821039081	0.7133342219195147	2.9391291351212563	-1.56228	2.155059106010001	0.42434480303062544	2.0403293427710985	0.847049169373637	0.2656538997016966	0.6476544356228063
290	114.024	22.5276	0.631286127537355	0.11715932120228056	0.7202187880010775	-0.0889327	0.4287462181341345	0.4025347416157553	0.033923378019833306	0.13034136968029747	-0.226014	0.35321254663282453	0.02972510626265991	0.1320000815847516	0.03600354461962709	0.013647714678453063	0.036414540736099246	0.009592325415790609	-0.322913	0.42343846185902045	-0.0326292	0.10317317456038874	-0.00239255	0.11093788407151563	0.04710990338815316	0.04384827218558895	0.14987721918351465	0.1611471189272413	0.06839954452883873	0.06488782505469225	0.040387830036426306	0.059025437355788815	0.05738312112080587	0.07259150256284692	0.1458828487824082	0.09891777756196467	0.18586712271878172	0.05324123020392365	0.05254942948735039	3.6284696159903596	0.720090163215323	2.9725542919598804	-1.50799	2.1918638631839378	0.43458047078262574	2.0342811840817934	0.8914453831056293	0.2312175104470376	0.6345862690082246
291	114.024	22.5276	1.0053452482087888	0.2855237762639756	0.4989952339793542	0.5063500142294346	0.430458903902184	0.39950357335909065	0.034381360501040195	0.13163192792466155	-0.219705	0.3507500452646175	0.030407502486283225	0.13328746672916772	0.03762764951899281	0.012986572522549714	0.03547649362767976	0.009244395173472902	-0.32104	0.42034323317195904	-0.0136026	0.10243708510696506	-0.00522471	0.11039116734563856	0.047246318641526855	0.04388968560927645	0.1506859745497546	0.15825085520188947	0.06846226265195988	0.06515936764664275	0.04047858591665193	0.05945521123853963	0.056782032928116524	0.0726362430288439	0.14701030418222613	0.09915226085005885	0.1783815816543431	0.05282842378460526	0.05247733405446624	3.6189813276295117	0.727704538461562	2.9991540403479227	-1.45804	2.2164180080868823	0.44414983245390505	2.0455610842017613	0.9295692689579279	0.21842614384879436	0.6247837880794334
292	114.024	22.5275	0.13254063330877663	-0.221376	0.7624387314624486	-0.629898	0.43139130798972214	0.3880970606286564	0.03496507620461892	0.13298434746147758	-0.212045	0.34745508642575057	0.03108095258172555	0.13449767959474923	0.03924300164233417	0.011584957880181074	0.03436313080729264	0.008936492565344276	-0.315957	0.41592460490383204	-0.00142309	0.10175383987633677	-0.00763344	0.10885458353587373	0.04738860112656746	0.04399214685584914	0.15177830640358586	0.1553457516831349	0.0685301953527702	0.06562836225362087	0.040584085683799745	0.060085807109611145	0.056616978525629906	0.07267716683406837	0.1479358248103927	0.09953695440729753	0.17514718380907723	0.05255843175419955	0.052367361568290575	3.565279917687219	0.7378372725380251	3.022911064041335	-1.39707	2.236656507572019	0.45353661144158935	2.0493834521572065	0.9669554206071247	0.19280689463066195	0.6069403861199837
293	114.024	22.5275	0.12215010217901459	-0.113164	0.64731563557104	-0.525166	0.434257678543554	0.3773684793163443	0.03574305202525417	0.13453490180343425	-0.203652	0.34330526508270426	0.03167142932222175	0.13610064877434838	0.0405573283820965	0.011657098399769264	0.0327931289387291	0.008562888537153849	-0.307944	0.4130999461953841	0.013603914312944762	0.10201280250310929	-0.00953259	0.10752928156941698	0.047443056672696785	0.044329830457702675	0.15142238520115445	0.15203315101943923	0.06857997308520927	0.06633039481952595	0.040594232506666425	0.061257468873755785	0.05673954354045448	0.07266134767491784	0.1493931253875882	0.10169337605920947	0.17101402513986289	0.05270199926557855	0.052269932336169424	3.509448531679522	0.7533884730876562	3.034861636382769	-1.34493	2.258094782491278	0.46181746503269433	2.0518594702271225	0.9990909022713049	0.1902967689343014	0.5779589840258067
294	114.025	22.5274	2.1690847347421385	1.4817424432099673	0.8882523160981753	1.2808324186439632	0.4381860262792284	0.3622170126331981	0.03674296932595722	0.1361760749335127	-0.193503	0.34314027508235967	0.03207804016762718	0.13950655891426367	0.04165360621194898	0.01018151266679665	0.030441072888999544	0.007872357509176121	-0.295133	0.4036343073638382	0.030731212735307448	0.10093729167944736	-0.0115293	0.10573626976297551	0.04731465393536488	0.04471263398569502	0.15085138584840374	0.15040638991457908	0.0686048774815479	0.06674732029980855	0.04039581722023343	0.06251358526798327	0.056589210584221644	0.0725416829818179	0.15063216436161786	0.10343841536089558	0.16523932031595528	0.05263456253243947	0.052242708473751856	3.425664754820314	0.7765663757395475	3.0455838270919067	-1.28274	2.2814208576992026	0.4675766701318715	2.0900698078610924	1.0311366145870555	0.16286880080786498	0.5379306863398304
295	114.022	22.5294	1.400185431139747	0.739934545579585	1.4502624814703253	-0.0500771	0.5236931457281917	0.4291740568292256	0.03428071525386028	0.03827655608722455	-0.0727306	-0.0609413	0.018375808365646954	0.1748589801592982	0.01601005036437132	-0.128084	-0.0287999	0.015601010223928628	0.12675686932178035	0.5285334409793262	0.08999327485708061	0.0161799470864273	0.05405975016190139	0.10858141565784452	0.0460603414223011	0.05232702545381863	0.14940008748850545	0.10238097744191967	0.06792351149148754	0.061120331265469195	0.0402049746768703	0.05291524762987889	0.061633614252480075	0.07199473532666341	0.04740655517166013	0.08108613682421538	0.08830212974524387	0.056246824422187494	0.05290149806648079	3.952555363448328	0.7442566467226085	0.7314873290668058	-0.486817	-0.59524	0.27053678412886367	2.8608971276647397	0.3982106814652917	-2.42055	-0.467276
296	114.022	22.5293	3.5614159061302537	2.83149820909248	1.3267082484159571	2.2347076577142966	0.5150285347420201	0.4320749559790825	0.03418598615403636	0.041530604388474474	-0.0880282	-0.0508452	0.018598809246143974	0.17476327496513938	0.016202812837450193	-0.126532	-0.0209893	0.015511847427058424	0.0666694292873404	0.536053073062358	0.09087347777500378	0.024651225910453965	0.05333456909491885	0.11041500684170255	0.046068857759141615	0.05283813542627364	0.15067515653066887	0.10169129450789853	0.06792144347418062	0.05983642569042583	0.0402060078338633	0.05429308766115795	0.06167455313448016	0.07200199375914897	0.05609538118242096	0.08190127025893297	0.08853639611303199	0.05663845724559083	0.05287907436977635	3.913190501346711	0.7420628124267463	0.7859967815560629	-0.584225	-0.499996	0.2738282388420389	2.920683729828844	0.4029948186948185	-2.33054	-0.340323
297	114.022	22.5292	0.08058797765996634	-0.472987	1.3055363838508185	-1.22495	0.5101549351212069	0.43573560220635355	0.034079739504078096	0.04484381902187065	-0.102217	-0.0445179	0.018823188554257318	0.1749502731112305	0.01634225781403241	-0.122318	-0.013079	0.015430835073466495	-0.0132762	0.5380904573341699	0.09376502895286834	0.03285271471506526	0.05268424209498792	0.11244374705957809	0.04608106203539794	0.05322597360659609	0.1512707430326576	0.10138044934767178	0.0679165056693145	0.05944868516389621	0.04021364144881768	0.05455981198634007	0.06185427249715641	0.0720091836291753	0.07086147472567862	0.08247136775024139	0.08850512028286166	0.05697484510673674	0.05286600758423877	3.875143025743174	0.7395606350803975	0.8425175902524652	-0.67572	-0.439117	0.2771518995088975	2.9428787639104854	0.4063859234143763	-2.24191	-0.211449
298	114.022	22.5291	1.1508126840254576	0.4425301563104641	1.4874589781179446	-0.336646	0.5035815178217052	0.4338533122505497	0.03399837497425648	0.048508869588601865	-0.116479	-0.0283054	0.019036285263556475	0.1748520969551946	0.01656409201640923	-0.118815	-0.00587614	0.015339121639567846	-0.092442	0.5420767309891094	0.09346812064111479	0.03899791054080049	0.05211874974754429	0.11347463109424288	0.04608823469899583	0.05349654482840273	0.15282864302759555	0.10056765152928947	0.06791654057893869	0.05895475840690186	0.04021156972823273	0.05507144034634135	0.06206189701654861	0.0720164900064949	0.08766231525480671	0.08324015095988944	0.08923146606805128	0.056974767989736164	0.052874254007748554	3.82335071783777	0.7376801302176417	0.9067664041519038	-0.762153	-0.281456	0.2802893831353321	2.965869111842965	0.41192353664272663	-2.15747	-0.0946819
299	114.022	22.529	2.4392385441159523	1.9662150264605054	1.8053418158314976	0.6338967282844548	0.49214064756182163	0.4284887587699213	0.033884969340242786	0.052873216918627265	-0.129974	-0.0112474	0.019300045407178085	0.1742488865874287	0.01677482568906303	-0.113413	0.003024887619880146	0.015235769905518896	-0.188925	0.5407293347300108	0.10220074438198273	0.04623404964688917	0.051420653489250484	0.11448100587146916	0.04610142935154477	0.053690887132803664	0.15356030944973761	0.10031142011670549	0.06791324067211062	0.05846019612417038	0.04021679640830524	0.055489662919635675	0.06242983789938679	0.07202540738076288	0.11069987412504385	0.08380826215536118	0.09030742597327697	0.05717342278483068	0.05288023971508989	3.7428807993790425	0.7350090835981286	0.9847707821970998	-0.846404	-0.112125	0.28418678325718416	2.9806414986586995	0.4171099437845534	-2.04386	0.048452594491036755
300	114.022	22.5288	2.241818452650473	2.16837746432919	1.1029143917978728	1.1389040608526002	0.4856574252777476	0.4257545895048177	0.03374599387863999	0.05881433030223675	-0.141756	0.02912168568221665	0.019628893117998224	0.17281535107646792	0.017042476951187435	-0.106581	0.014941265552238979	0.015105746039727379	-0.253569	0.5338256781131824	0.12162759861207212	0.053089621745791626	0.05063209924768257	0.11583761547807467	0.04611880346767566	0.05364786778098172	0.15531042223404062	0.10169542392167606	0.06790941714286998	0.058120987895273125	0.040223937019391004	0.05613149744823059	0.062091059182904494	0.07203676606872464	0.12894792549197473	0.08411314318478263	0.10644848832338318	0.056830123385374305	0.052908309720081405	3.6754433156076405	0.7317187641759247	1.0963032220096276	-0.912726	0.2863618101896663	0.2890452303058696	2.973372568750207	0.42368992729308574	-1.89878	0.24063473467614402
301	114.022	22.5288	0.08058797765996634	-0.0448328	0.8132574693125828	-0.732669	0.47795606223982845	0.4238399073322839	0.03364677142426804	0.0640810676177935	-0.146371	0.08766545544053325	0.019863180502085513	0.1712396282892003	0.017227609136343292	-0.0990573	0.022493751261281322	0.015013761361424736	-0.263485	0.5284517943739595	0.16734204006060127	0.05740589652546721	0.05020938655260963	0.11662950120033719	0.04613230632080829	0.05318480325453005	0.1562293288260601	0.10684187994802355	0.06790642315699048	0.058048437451338114	0.040230440241836946	0.05524009141207653	0.061852778286486415	0.07204498189679162	0.13244942562037412	0.08443619334931969	0.1227300629559228	0.0566258696978598	0.05295922724348893	3.6340711652727067	0.7293537676240445	1.2048755226397374	-0.936901	0.82051584531441	0.2925081248376832	2.9499438022384346	0.42822323178128535	-1.79321	0.3636659804850796
302	114.022	22.5287	0.41308497381235176	-0.786448	1.1666867747693572	-0.753602	0.473365293210248	0.42355182695442883	0.03355592883909228	0.06929404719155585	-0.151529	0.19984182834434788	0.020089549509725944	0.16886708357038294	0.017426091474390094	-0.0921872	0.028642486686638234	0.014921571987417965	-0.263559	0.5233092171515803	0.23689020583921416	0.06100977578579906	0.04973208755435463	0.11734727106636307	0.04614492724428236	0.052450156838288416	0.1561989486030073	0.12861525305671906	0.0679045788234375	0.05790236816034801	0.04023518070394134	0.054609502966138854	0.06171287888854161	0.07205313102521776	0.13314165160596617	0.08488360756843577	0.15062918646569382	0.056389148540680584	0.05300208127682796	3.6093879568353895	0.7271856484127421	1.321140895826101	-0.970102	1.553795709255558	0.2958497034781985	2.9164106570346533	0.43310583348972204	-1.68812	0.4641249477012546
303	114.022	22.5286	1.4417475556587953	0.8522333107718487	0.9581792459250286	0.48356830973376674	0.46158332988227757	0.4253106822299818	0.03344711941761773	0.0793567499199941	-0.168393	0.42835851535758074	0.020467641124430377	0.16455404468322124	0.01794757798437823	-0.0814419	0.0354244655234632	0.014737075694108493	-0.26697	0.5156925850276868	0.42848433834373256	0.06583942653870008	0.048307953357520396	0.11816693647690592	0.046157204813697776	0.05046933521339366	0.15720028883398535	0.1697277197047073	0.06791151283316776	0.05783843232986656	0.04022350977388217	0.05368524034351886	0.060939371930197106	0.07206795213319998	0.1344151933244857	0.0852457896091874	0.2089661055510464	0.0560067654931664	0.052985747863413146	3.5992359192040393	0.724634855005168	1.5723755738897514	-1.0712	2.523798211057333	0.3013869117407446	2.845064052648069	0.4461962192078998	-1.51703	0.5813067053602077
304	114.022	22.5294	0.11175957104925252	-0.930258	1.6676307304537408	-1.55587	0.569217779714527	0.36133083428602897	0.0343191710316066	0.020590083749185317	0.06282867453121518	-0.113017	0.017594744226370217	0.1697314795978092	0.013913656032260208	-0.120738	-0.0281716	0.016142541869173584	0.19797192653670936	0.4940797104937682	0.09165744246195054	-0.00831629	0.0587817600014192	0.10177637632991482	0.04612254905256329	0.051368245871231566	0.1547328885750974	0.10725099005979474	0.06785578128179869	0.06628743840914503	0.040371065959462195	0.04661672639875892	0.056297185518717874	0.07196486570722409	0.04121616668384561	0.07928561864464842	0.08485445945173543	0.053057305799105	0.05327637194506784	3.5502426723737077	0.744086607019377	0.4008329153539707	0.4060460262184156	-1.05376	0.25929617040736586	2.5605376172507675	0.3446442570090007	-2.59001	-0.500408
305	114.022	22.5294	2.221037390390949	0.8487577702475702	1.8309751258943052	0.3900622644966436	0.5555086672178129	0.3828736718582906	0.0343304752683927	0.024684236945573777	0.017522862166153126	-0.109956	0.01775715932423141	0.1710656661034497	0.014445383684020216	-0.123371	-0.0308255	0.016015326990930345	0.18847920050106193	0.5037418005964758	0.09514579922995979	-0.00388962	0.05743046883402158	0.10343981203129443	0.04610157025575263	0.051383495506977864	0.1512499062759522	0.10701097265292103	0.0678749331534695	0.06486191283668334	0.040322999011109605	0.04783863336303472	0.05758619374740031	0.07197128911513506	0.041738888024259624	0.07967963510049127	0.08536324898482127	0.05377000074168523	0.053134413851968	3.70141500008195	0.7446704109630385	0.4803923264080324	0.1158537059466539	-1.02752	0.2616158646385898	2.637382380846186	0.3582417984346921	-2.5789	-0.535294
306	114.022	22.5294	4.506954238938601	2.6764778055063405	3.292355585064893	1.2145986538737077	0.5427912036350488	0.4035597567326863	0.03434380904930825	0.028370314202613385	-0.0177516	-0.101414	0.01792254779569745	0.17278904428951902	0.014993316883191846	-0.125088	-0.0338419	0.015884033079061603	0.18078896747480133	0.5125816265475984	0.09325468487719436	0.0008535890420979363	0.05637050186323905	0.105069700206836	0.04608135940100785	0.05160151614623923	0.14987978485957879	0.10611488397131401	0.06789476713544527	0.06348654117893071	0.0402750335822465	0.04897284835902511	0.059240570841092195	0.0719779405078089	0.042206920839817974	0.08007133101543332	0.08617484012807826	0.05456407174593915	0.05304883557272849	3.840876636539885	0.745286369493629	0.549796136264904	-0.118439	-0.955696	0.2639753923883888	2.721664168197945	0.3722732310718916	-2.55424	-0.571263
307	114.022	22.5295	1.5144812735671298	0.9220214656310564	1.3371061360244507	0.17737513754267908	0.5316523210690918	0.4202841437290673	0.03436471304427098	0.03503081171441652	-0.0566889	-0.0777805	0.018154005135277998	0.17502970782333566	0.01576695267802806	-0.129505	-0.03369	0.015697968756814732	0.1630961707054312	0.5203400370043073	0.08535580052359092	0.0075938326443076	0.05468131601407645	0.10643676145220127	0.046055345695867764	0.051778703338064044	0.14891689664461857	0.10370859335136208	0.06792287176161783	0.06186379372864695	0.040210166272799455	0.051844106546930765	0.06095894518050252	0.07198742823881654	0.04357590855249145	0.08038600997202439	0.08770775372885913	0.055877037780364035	0.052903864165958735	3.9486746683645477	0.7461612224388166	0.6765486475337119	-0.380675	-0.749991	0.2672738160864474	2.82927536890266	0.39211359065415663	-2.49796	-0.552667
308	114.021	22.5293	0.6936293143159274	-0.688689	0.21701494604395083	0.4766143682719766	0.5877508656639283	0.3225393648026816	0.034284128660600904	0.016993136737855137	0.12902747623186814	-0.109994	0.017390950321134416	0.1682188416026217	0.013144189931288536	-0.118222	-0.020839	0.016317086735376497	0.20892155124260375	0.474430560150759	0.07217179492333745	-0.0127041	0.06073211161014775	0.09914062971068384	0.04615822827643958	0.05119362844971476	0.15584599885271075	0.10682956182745063	0.06782632380057224	0.06822415173950919	0.040446845646883875	0.045711821569629905	0.0544994348902141	0.07195651459322963	0.0406957459950487	0.07847801996347284	0.08340849859574925	0.05217841707782862	0.053501087611660135	3.253351988422193	0.7427522662974579	0.3319385097805041	0.8279165149039941	-1.02962	0.25640414144025436	2.465678756181658	0.3249744132346498	-2.58625	-0.382371
309	114.022	22.5285	2.02361729892547	1.3878368549599753	0.6528148093178874	1.3708024896075826	0.4656927807937218	0.418663139387655	0.033366494380488464	0.07555939975507851	-0.140777	0.4225002667625033	0.020353424819696042	0.16786799333893318	0.01726495840510777	-0.0828414	0.038242526005015896	0.014875717385097504	-0.253659	0.5083779217284397	0.23857240295807874	0.06544994254189385	0.04966754716901338	0.11873689156465222	0.046182467311138245	0.05096711198120729	0.15635191541735358	0.18786862051320855	0.06788183424974362	0.05895998890388885	0.04028593812040791	0.053156420912849396	0.06012397800295168	0.0720608320616419	0.1331518221012952	0.08556020915663083	0.17998311723465954	0.05570123805463399	0.05308720716979785	3.5259735527074407	0.7224926757527561	1.482512875811738	-0.900388	2.248913446047252	0.2998361055597568	2.8471510334334718	0.42856041613095136	-1.55845	0.636061140251539
310	114.022	22.5284	0.4026944426825897	-0.400895	0.7280797570422172	-0.325385	0.4626154491025749	0.40973882712658727	0.0332860949238252	0.07353177972156577	-0.113778	0.39427995557973644	0.020289860406258232	0.1702577190808259	0.01671941064588238	-0.082686	0.041166936891745096	0.0149775778567758	-0.243378	0.4987334347183222	0.09031824788731234	0.06524532883951935	0.05119310852307543	0.11934239741584453	0.046207629050957696	0.0511331964062253	0.15522641733328768	0.18462476313415016	0.06785660147301034	0.06016561722069377	0.040341833084493024	0.05254580278778524	0.058956032823741386	0.0720560366990639	0.1325174817114883	0.08606410005279432	0.16241020176140852	0.05524016437152988	0.05328674371055076	3.43330481035056	0.7203592914736514	1.4380438714880244	-0.732978	2.1355746048716595	0.2990108547409117	2.8298175427387835	0.41444350361731935	-1.5736	0.6982650446447156
311	114.022	22.5283	0.17410275782782433	-1.15696	1.2338102208380441	-1.05971	0.46660473104160527	0.391684414830817	0.033318364912064594	0.07136138707176992	-0.0695606	0.33066821495635973	0.02018412837454909	0.17348674980597	0.016133582581880433	-0.0823485	0.0434783103631335	0.015065462363624115	-0.229127	0.48346454234028935	-0.0238968	0.06369998675785274	0.052968336633599386	0.11951314518361454	0.04620759561149773	0.051079256702582516	0.1542496352479619	0.1783390488150511	0.06782741218363786	0.06200702422900866	0.040369569439079586	0.05091619837634832	0.057747054209390955	0.07203526865615478	0.13170623985342955	0.0866939210163067	0.14106285484860442	0.05463102670316438	0.053480966240795784	3.2773333362539403	0.7210581825593639	1.397071760211459	-0.450961	1.8541548648680055	0.29758069377469404	2.7978564035783537	0.39964713040170274	-1.61733	0.752909580555937
312	114.022	22.5283	0.2987891313849691	0.1717867934135162	0.9489959163057045	-0.650207	0.4806535393993496	0.36857978883726483	0.033405320915083705	0.06666908718886261	-0.00920172	0.23059284562893323	0.019920313617599952	0.17651058392167718	0.01538318595171015	-0.0843743	0.043912486045688	0.015222633620503091	-0.211151	0.46533795516160825	-0.00819493	0.06038846927915388	0.05497284029827588	0.12008988755950126	0.04620378176091935	0.051192850292811606	0.1534821179571852	0.168830588170672	0.06779818575137574	0.06341252763616458	0.040401527642390106	0.0492158419483586	0.057320216034438515	0.07200965822423061	0.13044276488230547	0.08761477722300354	0.11505982949169356	0.05443872012535673	0.053627304475017776	3.0691992167503996	0.7229997121867415	1.3023124676108169	-0.0599531	1.3658238600449897	0.2938177975831121	2.7835285944509813	0.38075753193970313	-1.71437	0.7660907282572866
313	114.022	22.5282	1.1300316217659334	0.5812582938092009	0.5648933437454674	0.565138278020466	0.49170240447956526	0.3313750706412435	0.03330637802865018	0.06960537959544501	0.056227855118060235	0.20976846577101935	0.019908230677631568	0.17449179715348268	0.014867795237461387	-0.08231	0.04795759018152136	0.015300660674364332	-0.194108	0.4215985650333539	-0.0748846	0.06049993566046652	0.056339137853214406	0.12087582129681579	0.04623772614938615	0.05008514242937511	0.15336421243449636	0.18293929258332006	0.06777152317680657	0.06564682569953598	0.04046726879812139	0.04795057272426421	0.05670217605748875	0.07200619079196016	0.13028716481764704	0.08983662576436809	0.1211379303242221	0.0540479109519514	0.05384488752695031	2.7414504165190965	0.72032906464827	1.3897410732852624	0.3666295690859157	1.1466561546666083	0.2937551016183263	2.6580386072607327	0.3674029821886965	-1.71656	0.8457804182488253
314	114.021	22.5307	1.0053452482087888	0.3609930073992762	0.6106025822840915	0.3947426659246973	0.6196721918276477	0.19564960802753809	0.03531701705191509	0.003712710027650362	-0.363351	-0.170261	0.015552457186192942	0.20405305862163334	0.012564538501025478	-0.134827	-0.0509691	0.016880214808599737	0.24711817312003664	0.3651399504581145	-0.284266	-0.0637391	0.06301635327356736	0.08578101436728561	0.04606434490786065	0.05036082429008276	0.1765684174179435	0.09293257081344453	0.06789745519162305	0.07068116731004404	0.04035371620386528	0.04757608241730699	0.057034303371631144	0.07190939271103473	0.04041824695370024	0.07484572084631974	0.11156080744709532	0.053330236298917505	0.05324951509283948	2.2808031528961865	0.766688794176001	0.0737221854484515	-2.05785	-1.83209	0.22905802790841195	2.8869508864582194	0.3113601344062083	-2.83393	-0.893656
315	114.021	22.5306	1.6911203027730848	0.11764820528162079	1.616038798843621	0.07508150392946389	0.6139778290993751	0.209409296869077	0.03524353039215998	0.005942033859946419	-0.343346	-0.159086	0.015790373500845202	0.2015382670508012	0.012936622780292742	-0.134797	-0.0514957	0.016760057536471522	0.2458292569203418	0.37913588620302296	-0.264157	-0.0593835	0.062105775454994475	0.08585781699291023	0.04605481066521384	0.0502638464330361	0.17603275128433213	0.09215332109959297	0.06790394296366409	0.07027409747622802	0.040328020537381555	0.04765964667461933	0.05724531956238553	0.0719161009511071	0.04039457521667455	0.07507944806647819	0.11081044084751199	0.05312621831618461	0.05318533235603351	2.439024240348076	0.7652518788613794	0.11821685528708355	-1.95047	-1.72632	0.23253986162916562	2.867888372653616	0.3207849680670863	-2.82833	-0.899562
316	114.021	22.5305	0.9533925925599784	-0.768376	1.4063133291678627	-0.452921	0.6106009246980839	0.21773834889753982	0.03515893113712038	0.006581173799160379	-0.323082	-0.148504	0.015961140380920235	0.19952106742077585	0.013047249464344178	-0.134029	-0.0497337	0.0166995886040961	0.2449481581563132	0.3868444689359398	-0.21241	-0.056318	0.061829227452812996	0.086136520859959	0.0460585147808384	0.050305964810295076	0.17531002854825842	0.09224565731487874	0.0679003030712991	0.07015679014516378	0.04032832354458648	0.04753278919738995	0.05698139010011627	0.07192051875902969	0.040380166357131195	0.07514451061251479	0.10190920235693306	0.05302014056503998	0.05319547648256736	2.5278284602594927	0.7633535580645222	0.13082293171352807	-1.84292	-1.60988	0.23506729217629777	2.843930958185802	0.3235257089206623	-2.81972	-0.872806
317	114.021	22.5303	1.3066706509718886	0.5880330789332648	0.6475224086844591	0.6591482422874295	0.6082972301536184	0.22608434554101753	0.03507191882364953	0.007874679650420095	-0.297444	-0.138506	0.016125033273895736	0.19692103774235398	0.013124446755346453	-0.133372	-0.0490711	0.016646157634078576	0.2439243316273283	0.3949365123033441	-0.16881	-0.0529611	0.06148230191384424	0.08640014866457839	0.04606423093933077	0.050259542847884	0.1741289720719798	0.09281365549934645	0.06789528159461758	0.06968601533747512	0.04033232666184336	0.04744394660660525	0.056914066310449006	0.07192471852172826	0.04036523869982296	0.07530986796110094	0.09641403253155416	0.052905094518804714	0.05319338371849803	2.61671245982133	0.7613698982588303	0.15668028804507184	-1.70818	-1.4923	0.23749858451392084	2.825832942071744	0.3254076281139247	-2.81114	-0.862195
318	114.021	22.5302	2.231427921520711	0.9122999813015467	1.3056006308523267	0.9258272906683842	0.605754584968548	0.23621873433991325	0.03498179093045294	0.009048853498671409	-0.265353	-0.128288	0.016295262140293816	0.19407650766805468	0.013205128185776415	-0.131584	-0.0457996	0.016590364119285	0.242561847986696	0.40485332187952183	-0.114195	-0.0494545	0.06109199199188478	0.0868606998967543	0.046070448051817814	0.050272264642331484	0.1734192070860253	0.09415165996965916	0.06789010235313181	0.06927630800122418	0.04033676803623994	0.04710970932045265	0.056463932258434255	0.0719291319494499	0.0403484504337229	0.07559440545440912	0.08985410483411697	0.05284489443240313	0.05318725883752414	2.7195122146228523	0.7593108469686927	0.17999693395653935	-1.53013	-1.36257	0.24002412097618683	2.8014845661900045	0.32737199405546014	-2.79314	-0.811131
319	114.021	22.53	2.252208983780235	1.1171680480864472	1.3628819202810585	0.8893270634991766	0.6027300108672575	0.24967327799693473	0.034867373637809396	0.009053753377490443	-0.212776	-0.115088	0.01649711904185904	0.1902799374094749	0.013263421056216355	-0.130039	-0.0445021	0.0165300098028342	0.24002178414815525	0.41590359748946754	-0.0528886	-0.0440213	0.0607443971214956	0.08770050058655543	0.046080682036723546	0.05053849585027651	0.17194191094298844	0.09724559821620815	0.06788199411570055	0.06876199189966933	0.04034696025704831	0.0468872779796128	0.056379242477832936	0.07193430584746686	0.04031034550259768	0.07585327033470719	0.08497446154628173	0.052671502857610165	0.05319789815185878	2.8468854376779906	0.7566592354258599	0.17914568340760992	-1.23749	-1.18347	0.24302643516542471	2.767225499911528	0.3287340848409847	-2.77344	-0.789336
320	114.021	22.5299	1.046907372727837	-0.628469	1.3986693646763408	-0.351762	0.5992478214487971	0.26613370310860596	0.034762555423586985	0.010060889568328804	-0.149722	-0.109264	0.016691021096763018	0.18637156646466274	0.013343017477933712	-0.128597	-0.0424833	0.016467852157201323	0.23681904348004257	0.4282622666914458	-0.00798852	-0.0388077	0.060543117121820464	0.08905697148664582	0.04608941714764057	0.0507047547017536	0.16950654981759875	0.10077388925198943	0.06787546966097348	0.06853281152681194	0.04035444010693132	0.046732162047543144	0.056255820673602686	0.07193941785162597	0.04027192662939735	0.07621794943875364	0.0831769731296022	0.052616860427187336	0.05323072677912348	2.9883533952029007	0.7542415932974446	0.19842102831395522	-0.883283	-1.08425	0.2459065282366642	2.7194501774051543	0.330645585531043	-2.75178	-0.75518
321	114.021	22.5298	1.2443274641933162	0.35399673075984583	1.00406656638854	0.24026089780477622	0.5952413385392703	0.28312380018544847	0.03469859609951896	0.01134884422749697	-0.0986638	-0.109443	0.016838729451602787	0.1836356582224392	0.01347924207763856	-0.127925	-0.0413962	0.01640809979437919	0.2341261729636576	0.4380237694154733	0.01651356810606778	-0.0347266	0.06024708690910478	0.09062993674244821	0.04609137581177337	0.05080554930354758	0.16813419781498037	0.10293433485548144	0.06787450837843902	0.06802240441213037	0.04035132184764157	0.04674965356271259	0.05632026723815625	0.07194362093798307	0.04026571947869244	0.0765108013172818	0.08302537542064982	0.05264432314411147	0.05323615749197336	3.1239545161553908	0.7528218780281172	0.2233780439945862	-0.586816	-1.06324	0.24808620870912665	2.6996349189575493	0.33404710082444017	-2.73639	-0.735014
322	114.021	22.5297	0.9014399369111681	-1.02551	1.4297173189463739	-0.528277	0.589635251878619	0.2986216121267653	0.03463301881937838	0.013332114717605207	-0.0510097	-0.111134	0.016990796029399288	0.18092802679713008	0.013619821323488976	-0.127226	-0.0401607	0.016346425976378875	0.23067099237314018	0.4493296411770363	0.03336983094955998	-0.0303554	0.05993866196773888	0.09222280385127277	0.04609362985150059	0.05084005332652575	0.16536849278574609	0.10420660616903044	0.06787354157063696	0.06748730284163341	0.04034831724959224	0.04680237476020821	0.05642196536995423	0.0719479986641705	0.04027729482409924	0.0769268411532802	0.0826973080674079	0.05273198588915094	0.05324221791514516	3.2380452518918292	0.7513623667946145	0.2622364424360112	-0.308461	-1.06648	0.25033018222154685	2.680919508988204	0.33755611762536686	-2.71837	-0.711792
323	114.021	22.5306	0.08058797765996634	-0.524329	0.25558533024986624	-0.174997	0.6282684159640848	0.17639842080990892	0.03525774663096607	-0.00269076	-0.374422	-0.177668	0.015410120838674227	0.20601323001433453	0.011837093460354376	-0.131446	-0.0470035	0.017034770409110694	0.24819099974587036	0.3474744674538571	-0.296198	-0.0640883	0.06431133602682204	0.08529139707631163	0.04610505858388587	0.05107005283694223	0.1768983959912149	0.09414129467971331	0.06786676709386158	0.07116582147312123	0.04043088297459876	0.04674803985611243	0.05615712972299326	0.07190394380994371	0.04043374588583666	0.07445654089755921	0.11147417126183219	0.05312370031532962	0.05340114778487523	2.068185383950064	0.7647262082275929	-0.0526876	-2.11659	-1.88725	0.22706431289649634	2.894833864766728	0.29277355797030674	-2.81181	-0.836999
324	114.021	22.5306	0.18449328895758638	-0.134291	0.19423592498623304	-0.00974264	0.6252989044118018	0.18263723415875413	0.03528960047232898	-0.000411498	-0.371769	-0.176195	0.015432327876879249	0.20571515853841027	0.012060834154918341	-0.13292	-0.0491748	0.01699275390288256	0.24799315808171693	0.3525398228672976	-0.292341	-0.0646806	0.06397624234142471	0.08565018150840419	0.046090879429302595	0.05078526813550527	0.1767476321527404	0.09383434339861867	0.06787740927841374	0.0711156230364266	0.04040509685064866	0.04707638683527759	0.056568756580382865	0.07190512211314073	0.04043276433156152	0.07457849116208873	0.11136544465785193	0.053250661033421236	0.05335706994464915	2.132362488231661	0.76565257398611	-0.00810271	-2.10339	-1.87773	0.22735587643865796	2.892685879065414	0.29849784049520767	-2.82351	-0.869293
325	114.021	22.5305	0.18449328895758638	-0.463869	0.37674792212478203	-0.192255	0.6324201339512994	0.16769274921792582	0.03520308584251752	-0.00262263	-0.376459	-0.178479	0.015401456525629187	0.20635058335488385	0.011544228921479788	-0.129896	-0.0459538	0.0170843367616341	0.24825396901148622	0.3410288398744705	-0.312337	-0.0628152	0.06471335460433705	0.08481542187792938	0.0461253933242502	0.05102044801932954	0.177039855782134	0.09464230095692262	0.0678516995953273	0.07123468836907604	0.040466876702863044	0.046428944101213405	0.05591673540202168	0.07190285535963789	0.04042868559970965	0.07437019785928553	0.11370338960855653	0.05292307311463141	0.05346009454966619	1.9771492672556372	0.7632040250594389	-0.0514035	-2.12641	-1.88582	0.22698704111296614	2.8967710546546517	0.2852760050212383	-2.79773	-0.821826
326	114.02	22.5304	0.8183156878730716	-0.13721	0.8635172074497761	-0.0452015	0.6418134297923056	0.1513228024848808	0.035162147767009044	-0.00598117	-0.382735	-0.187105	0.015289900633999307	0.2065434892068999	0.011000640349448445	-0.12766	-0.0422163	0.017199375244011966	0.24820343694181374	0.32434599765677213	-0.352585	-0.0633826	0.06582249856938106	0.084670378870169	0.04615842564395295	0.05143718102453063	0.1769715043377306	0.09619709733299789	0.06782904207391303	0.07077236086023621	0.040527603486956165	0.04602344373783737	0.05530965881588701	0.07189868068662626	0.0404136914280591	0.07402847262034593	0.11903321133645885	0.05285009100845654	0.053599882681270035	1.7871988351075483	0.7617709502970345	-0.116281	-2.16269	-1.94501	0.22541820091367298	2.9184202236066334	0.2714357475637317	-2.7738	-0.763272
327	114.02	22.5303	0.05980691540044221	-0.774537	0.9508344826887339	-0.891028	0.6502658065255922	0.13481973651285245	0.03509592032901521	-0.00710879	-0.386989	-0.193573	0.015240249528227431	0.20720688498252066	0.010525384360271998	-0.125686	-0.0383951	0.017286907071740104	0.24821030407345068	0.30875887119185974	-0.380005	-0.0632241	0.06684382937797284	0.08441648891063763	0.04619187984032796	0.051616581361906444	0.17706594151618307	0.09853407502969992	0.06780655335212177	0.07064156174186399	0.040586437707854285	0.04572505450009113	0.05477479353581276	0.07189608133248032	0.04040385003803899	0.07343604902091426	0.12014218720920261	0.052759161095005544	0.053747820816638335	1.597078227875257	0.7597854958562351	-0.137723	-2.18557	-1.96453	0.22476071669775471	2.933214949857551	0.25933254936131356	-2.74872	-0.700964
328	114.025	22.5305	2.12752261022309	1.6568367146226375	1.1763352845639887	0.9511873256591015	0.5757034132767748	-0.150378	0.03622789366940249	0.13206813117066157	0.005453124615677169	0.09022111879660125	0.02265899725617678	0.18883158029948055	0.03597375162193414	-0.0635444	0.035959408702080094	0.010649355320808383	-0.417925	0.20250159295847114	-0.0677349	0.050612373059939667	-0.00272835	0.10526652990705591	0.04623540634020873	0.0451966484593647	0.0812071109220479	0.09896328536924585	0.06876012701156117	0.07423617791085631	0.03971532012945896	0.06039298193899868	0.05385948246488728	0.07224150087255567	0.13568371068862511	0.06444008016594707	0.09508228427252735	0.05157316312620678	0.05172463813181426	-1.42854	0.7835530502929055	2.922077978622709	0.06715082649488316	0.9116625267640786	0.3295368731993027	2.5436597844009667	0.9057902971616865	-1.05218	0.6676523252061173
329	114.025	22.5304	-0.0129268	0.31265558525109344	0.32471624627964435	-0.337643	0.5692943925251599	-0.143279	0.03616730254589837	0.13251724425833122	0.005224151097041503	0.09192451757404534	0.02289787426222085	0.18506065903085234	0.03619232800246581	-0.0609483	0.036129263020367286	0.01055464290763384	-0.416766	0.20232847608663018	-0.0580204	0.05227642025269179	-0.00361278	0.10429794864994862	0.04625901591218865	0.04480931279830231	0.08108604952264047	0.0988787482722841	0.06875829745416104	0.0735287524487951	0.03972847807443226	0.060560869914477955	0.05367715546702446	0.07225269436509722	0.13539171848445927	0.06439613359059249	0.09548364751257118	0.051514698189345835	0.05180597020578424	-1.37375	0.781843319247281	2.95735944121312	0.06442724892625136	0.9296691066609301	0.33301979702865875	2.5168475306272504	0.9109920580058117	-1.0064	0.6730845311384396
330	114.025	22.5302	-0.199956	-0.392739	0.24907875976249513	-0.449035	0.5608793213699967	-0.142342	0.03610753630533174	0.13230668975026427	0.005753554540377178	0.09043443441207079	0.023213888590332767	0.17995151069302415	0.0365644267230166	-0.0592322	0.03641115471708008	0.010410501427718545	-0.415672	0.2031969494165183	-0.0442948	0.054286980357381644	-0.00481629	0.10399501464661744	0.04629458912365889	0.043977061720383785	0.08090557545210784	0.0991578947746258	0.06876073455862643	0.07209459195812047	0.03975045133610721	0.06011445630005053	0.05344143718517801	0.07226851408776211	0.13533935238522923	0.06407347532769994	0.09487543651871912	0.051284113329461346	0.05190368346963562	-1.36874	0.7799515448529805	3.0085386466131014	0.07111443813638038	0.9120245505173097	0.33760384817501127	2.4960472873965003	0.9198493474664879	-0.985323	0.6813281347751388
331	114.025	22.5301	-0.501282	-0.430376	-0.0535089	-0.447773	0.5515556125565679	-0.131879	0.036044342374130386	0.13211723087931743	0.005981365941707374	0.08911629492313028	0.023565378077858305	0.17413209596503348	0.03697124245019776	-0.0578404	0.036903611629194616	0.010252473482304847	-0.412733	0.20543983254286685	-0.0251725	0.056398612379209845	-0.00608926	0.10266271836516322	0.04633531512922216	0.043179723299810964	0.08030231767180486	0.09949370395902882	0.06876318579899188	0.07027090790765476	0.03977616960716863	0.059453419563848045	0.05352614044576064	0.07228633069754256	0.13491815301009338	0.06357274099492975	0.09550516157049813	0.051397924161734304	0.05201218129592659	-1.28459	0.7779021740460421	3.059705361286922	0.07448559537413584	0.895697831893243	0.3427034074125721	2.4780111877004067	0.9294822205186557	-0.972869	0.6894502634014862
332	114.025	22.53	-0.0233173	-0.478139	0.39461270122445197	-0.41793	0.5432315192768475	-0.13334	0.03601084239884392	0.13242018811300432	0.006979559027239339	0.08747648192478415	0.023892247940494857	0.1696351276069319	0.03744603565312318	-0.0564793	0.037185892010927396	0.010083733636563157	-0.409854	0.20326782134840246	-0.00721364	0.0580494132324927	-0.00750728	0.10267868251899748	0.046378600144604376	0.042747002784374544	0.07983019601118295	0.09990161607127811	0.06877114788595405	0.06885603930652962	0.03980597906853964	0.05923907630047636	0.05342859494068254	0.07230413189427642	0.13464151923301793	0.06351530187051523	0.09487752386630037	0.05125963343822539	0.0521340501554771	-1.29862	0.776453844802674	3.0977654452397845	0.08743006250744534	0.8756262947975852	0.34741673906790577	2.4636201750112194	0.9407138457427965	-0.953413	0.6959923249378333
333	114.025	22.5298	-0.07527	-0.228919	0.24090663436980292	-0.316177	0.5317412783870661	-0.13935	0.0360106454177479	0.13292347141780414	0.010002709878088427	0.08532329858884229	0.0243919272470419	0.16454567710213952	0.0383601625553555	-0.0544827	0.0375349143061004	0.009782955518582935	-0.407902	0.19343358779842415	0.01504889241959139	0.05971943179432308	-0.0094972	0.10314543338645209	0.04645595860764867	0.04221991478697459	0.07911395523268726	0.10057529617899635	0.06879448310838161	0.06811082679265214	0.03986438651965867	0.05946167384418577	0.05317902722787543	0.07233381727354835	0.13509570680900354	0.06399610402172133	0.09316281775550654	0.05084699880494162	0.052273009716019996	-1.35101	0.7751566536788455	3.1483595381109777	0.12643420302611338	0.8483524466782607	0.35456225768298705	2.4158519996103007	0.9622664715143332	-0.916266	0.7058217546037644
334	114.025	22.5297	-0.179175	-0.641278	0.04827138321805984	-0.227447	0.5154485721434436	-0.151751	0.036076772740049244	0.1333129169495251	0.01729324666858948	0.08189340865670725	0.025007850575919643	0.15955849643940767	0.03969238816658116	-0.0549955	0.037855889404770644	0.009365415765584672	-0.403998	0.18130895026295837	0.02692734093747274	0.061013060620356954	-0.0122269	0.10441225282496008	0.04656699936446075	0.04166329319232164	0.07914295075936358	0.10164334681343754	0.0688358993943827	0.06867297941870078	0.03995615723517266	0.05924807633065303	0.053007377490796835	0.07237358445671989	0.13564798529828886	0.06444592954899442	0.09031801615511044	0.05079613844457691	0.052487554701164105	-1.45338	0.7747283104434362	3.1997690709215005	0.21850646839249266	0.8056937440973826	0.36329663440063065	2.3234538211394	0.9933985376261533	-0.928224	0.7141626542709683
335	114.025	22.5296	-0.428548	-1.10121	0.20601818551783357	-0.634566	0.49984942880073624	-0.161638	0.03618610721321968	0.13457474916098106	0.025290901280577323	0.07984655907330127	0.025572641433070052	0.156168238769849	0.041017110436177125	-0.0556663	0.03792352952353379	0.00895941653959439	-0.399216	0.16935763589231861	0.03215876292480166	0.06184515108311511	-0.0144259	0.10555289695198979	0.04668106424344357	0.04153016237033416	0.07943004748677447	0.10266656466344055	0.06888095909269837	0.06936034312434433	0.04005758962508078	0.059378352277763335	0.05283614452842226	0.07241217638109854	0.1361854593321896	0.06527491771626617	0.08903106391471499	0.05100206935047048	0.052663163212365666	-1.53135	0.7751774257867755	3.2404098968105775	0.31840471056986835	0.7777269974412082	0.37125849828332086	2.251549397468833	1.0239535334022087	-0.937485	0.7177573205238983
336	114.025	22.5294	-0.0856605	-0.289566	-0.0246419	-0.0610187	0.48606010819067336	-0.176756	0.036333123714609436	0.13501610950441173	0.033126665410321846	0.08018100477720501	0.02615847786709883	0.1537947473324208	0.04239944986505599	-0.0570167	0.03785594091851306	0.008538513860325747	-0.392657	0.16110455167297935	0.03786463497376443	0.062406815739992426	-0.0163694	0.10751469338148574	0.046807559179520314	0.04121170592119817	0.0796926940196488	0.10366283176206383	0.06892964349124343	0.0695782013194012	0.040176023484441145	0.059400985231017944	0.052803636699575274	0.07245317162946312	0.13665298560672826	0.065635279559749	0.08885728019083544	0.05119351686521942	0.05283016378216477	-1.64401	0.7762234209919292	3.276159200072404	0.4156800798095021	0.7734788198844847	0.37949533092278226	2.2103869375182685	1.0553421216879741	-0.959861	0.7169191988402867
337	114.025	22.5293	0.9118304680409302	0.4615841947774218	0.1588722103233009	0.7529582577176293	0.46737706086515585	-0.191561	0.0365858937706999	0.1359241257499021	0.045345840578871845	0.07969220593608467	0.026947071609873325	0.1513212826163099	0.04422732173177961	-0.0596885	0.03765437141532636	0.00798644549889673	-0.380023	0.15190200746902247	0.04929982366955242	0.06286790339325866	-0.0182258	0.10977956970578788	0.04698826340352011	0.04096917724994435	0.08064879350546036	0.10581056981434954	0.06899627881276066	0.0696651888627966	0.040353920324821956	0.05921521550146246	0.05283589260601916	0.07250881415278351	0.13683718701645667	0.06608180319331022	0.09021100684893157	0.05155023681913653	0.05297519761529143	-1.74496	0.7786177040958505	3.3177167537599677	0.5622630991473131	0.7531592172304622	0.3905583326167663	2.1721219031549945	1.0959857524567471	-1.00799	0.7126665143353083
338	114.025	22.5291	1.3066706509718886	1.122697652647345	0.30033477535732916	1.0063358756145595	0.4574111284149246	-0.204165	0.03687700533450613	0.13697971443171542	0.055576542921779166	0.08748759470257264	0.027697047772695264	0.14927225811006772	0.045830398156776316	-0.0609193	0.03734400471986328	0.007507693129353142	-0.366337	0.14380470053172395	0.059479297055996666	0.06323689658462908	-0.0192785	0.11226111840193978	0.04716401808776229	0.040868233399008067	0.08147914162959743	0.10768769252004981	0.0690557226880225	0.0694892772729013	0.040533124663944445	0.059432866195856644	0.05259059950895936	0.0725599315016962	0.13730031468181111	0.06678540693106387	0.0922359148859275	0.05196285073357679	0.053021203275360154	-1.81866	0.7818885419364778	3.35174053388469	0.6820953413381431	0.8124196243343572	0.40108258511498035	2.1481336972874137	1.1306899859497872	-1.02501	0.7100889715756394
339	114.025	22.529	-0.45972	-1.14578	0.057282155908352575	-0.517002	0.45789138963362885	-0.200451	0.03710750626046262	0.1375446599760116	0.06322043150536161	0.09991139358708236	0.02827336984465769	0.14578836549044788	0.04682352583513085	-0.0615553	0.03708416117154278	0.007214729489026647	-0.353916	0.14051498337442028	0.10153830748812676	0.06391499143734962	-0.0196434	0.1127557217365022	0.04729008094674054	0.040805768298895075	0.08241964089515043	0.1091287417302521	0.069090133439819	0.06938158552151093	0.040660110240348754	0.059364638670666235	0.052567245127312874	0.07259515344689994	0.13745426551250026	0.06714746963659571	0.1009249828376723	0.05223858820232825	0.05299761747186203	-1.77775	0.7846784255297463	3.3707160950511006	0.7670554108065945	0.9155369337442424	0.4092244208687949	2.1012544523827286	1.1515838387635722	-1.0369	0.7054613777406151
340	114.025	22.5288	0.05980691540044221	-1.20593	0.31084914011264386	-0.251042	0.4515028137094327	-0.1897	0.037363717855932024	0.1379978913039192	0.06948137499256674	0.11749143293874262	0.02882891463948362	0.14283152908943958	0.0476582567139401	-0.0616121	0.03662066354568592	0.006980266062515647	-0.340741	0.13925939682615196	0.1285202819423814	0.06448354570290306	-0.0201993	0.112516413181033	0.04740767460558339	0.04080122932598136	0.08355271039351896	0.11051974127701354	0.06911904523267265	0.06921661301198197	0.04077856224366774	0.05939454877980519	0.05240091820889078	0.07262577624512402	0.1379096032373192	0.06737011477248342	0.10746216968268743	0.05232402404474698	0.05304592609931372	-1.68597	0.7881364814196465	3.382199349960396	0.8315873257171594	1.0630809625608406	0.4170907532422939	2.0635440376823158	1.1687086079485467	-1.03734	0.6988553788256434
341	114.025	22.5287	-0.283081	-1.13517	-0.190105	-0.0929755	0.45128537909677735	-0.175184	0.037716926464696536	0.139417307617128	0.07295691843618168	0.13990680135530315	0.029391054833766903	0.14276876685129442	0.04827282326907688	-0.0606159	0.03589319245806448	0.006748904552809157	-0.32438	0.138193067946275	0.15863639365153112	0.06527015647774495	-0.0204609	0.11213089410430487	0.04748401055757152	0.04102256757287772	0.08485066126606723	0.11245748543171494	0.06913398192089916	0.0687733049911895	0.04083975208714091	0.05978047315496765	0.052290993641930746	0.0726273820232118	0.13893594216835564	0.06787671627599381	0.11467752457665038	0.05262147179870856	0.05301896867772341	-1.56231	0.7943079369626335	3.398551477048562	0.8598273407370368	1.244086161256519	0.4251318095259606	2.0759329055014066	1.1820057860800872	-1.01398	0.6864125150087546
342	114.027	22.5273	0.9949547170790267	0.10347793550985274	1.281527338997349	-0.286573	0.7550500030969467	-0.663713	0.043591388234378685	0.12777740906348545	0.02132944269668727	0.5854869973913205	0.03358492573223401	0.27518348798154135	0.05173347515452118	-0.133353	0.0018732490976813183	0.0010154159385205742	0.07084128910965352	0.05115990478273054	-0.1493	0.029225098695612912	-0.027524	0.20070230617781468	0.04695024976541997	0.0437105900692307	0.08331375249680514	0.23429890907871095	0.06916550053241145	0.09693100702656612	0.04045181080490319	0.050170710811661405	0.04520040140205806	0.07181245493371753	0.40313029411204476	0.07657662936083115	0.20200483547195328	0.06461396104025612	0.05327718099477917	-3.30695	0.9284591339167876	2.9232597606462445	0.25601346785460416	2.4988891313814463	0.4855733779660262	2.838962437542005	1.2788914544278085	-2.65798	0.04144319606852044
343	114.027	22.5275	1.2962801198421265	0.5526596049794417	0.9101243273881562	0.38615579245397036	0.7459038457544896	-0.658404	0.04337008931593957	0.12972450784680767	0.013718262620719544	0.5747556351037582	0.03331858580634425	0.2749364619393606	0.051758273530378235	-0.13058	0.004860150727959398	0.0012669346053856053	0.08157860953095186	0.05324175910985183	-0.16071	0.030743894221779554	-0.0274355	0.1985303326402435	0.04696444102288156	0.04329848672873891	0.08221664709128441	0.23531271528551703	0.0691748068866641	0.0964166348478207	0.04043672410612226	0.05098389433241448	0.04582821044393193	0.07183736297615176	0.39656472149458966	0.07596276650874392	0.20636716017213436	0.06455443062146618	0.05330075547516697	-3.31639	0.9234665285339863	2.996051771035786	0.16685504829074674	2.4425183926264995	0.4816578073131939	2.851545922270642	1.2799818648648114	-2.5612	0.10605150584933928
344	114.027	22.5276	1.389794900009985	0.49405201125122966	1.1649027145081963	0.2248921855017887	0.7330306990923476	-0.649215	0.04311115821428023	0.1317874381718453	0.00956903390964996	0.5603918176248428	0.033017226163887275	0.27414681969013954	0.051778760733846456	-0.127377	0.007745238715964125	0.0015578537429945024	0.09071481635915817	0.05672301144331886	-0.162272	0.03258215780214913	-0.0273618	0.19565351199984457	0.04698453445935009	0.043113648863606746	0.08272761721265606	0.23533843577729557	0.06918532647759422	0.09518896984602251	0.04042648707437326	0.05211179561159382	0.04629969411019692	0.07186810279276092	0.38662726049796414	0.07552861253432096	0.20775757752514473	0.06420317890729943	0.05334031791067655	-3.31818	0.9175606124517204	3.056745175727638	0.11566915900710899	2.3812167178469323	0.4772287397470034	2.8800271726188327	1.2808127661102047	-2.4443	0.16728487876247833
345	114.027	22.5278	0.6936293143159274	0.3834238679184118	0.5128987183495899	0.18073059596633756	0.7176527231304068	-0.635997	0.04284020519712295	0.13360562967163941	0.010675689506437797	0.5435247121860496	0.032715460821022314	0.2719099789699102	0.05178656481154752	-0.123986	0.01080280849731595	0.0018586617567985875	0.09227805699687032	0.06066530886842109	-0.168492	0.03443174767429897	-0.0272008	0.19233429143303835	0.04700872830182424	0.0428451119095287	0.08269777590008646	0.23430558145585093	0.06919548551471262	0.09383293391010668	0.0404231177980294	0.05345390480349257	0.04696473396896355	0.07190192474045537	0.37201770416078045	0.07543372354751444	0.20296142862152158	0.06369668155156123	0.05335909905156924	-3.30673	0.9113244868498277	3.118340079348134	0.12909282493081697	2.319725841821072	0.47279761934853715	2.89780962439482	1.281112581921429	-2.31949	0.2300195824478627
346	114.026	22.528	0.8079251567433101	-0.018003	1.1874386446284706	-0.379513	0.7001797340092751	-0.618281	0.042552306355577094	0.13515264799914473	0.019857081418803296	0.5256533543360654	0.03238258266031407	0.2683822880857776	0.05182840328263795	-0.120168	0.013845871080364941	0.0021690052898360283	0.077106808536061	0.06398939989946201	-0.178448	0.03612062356482989	-0.027022	0.18823375671646222	0.04704348986496368	0.04255724911261105	0.08273434913939028	0.23258256852002623	0.0692105937221151	0.09228229990658861	0.04043709917116205	0.05465667498115339	0.047643296442260945	0.07194138275650526	0.34947451690852704	0.07518161819769362	0.19700933180413435	0.06306895525943612	0.05337377448979971	-3.28465	0.9045312428504276	3.175784403769057	0.24001012427556803	2.2600720152026557	0.46788476906197596	2.9082748084675347	1.2817042850492024	-2.19859	0.2906153040259251
347	114.026	22.5281	1.1923748085445058	0.6135640685577912	0.5342201067421943	0.6581547018023115	0.680106222223462	-0.596368	0.04225230928737057	0.13656161126089272	0.03219820257551446	0.4997351711233739	0.03204981194096731	0.26349236285226574	0.05185809213775313	-0.116371	0.01688613408323806	0.0024875437683633435	0.03686378083662201	0.06659791685979716	-0.191263	0.03770562079493445	-0.0268227	0.183506763483314	0.047082861139584854	0.042365174088901406	0.08324510214012913	0.22812616664120297	0.0692254770025024	0.09036447362034054	0.04046004788641088	0.05591238800507897	0.048346806667330766	0.0719845320596014	0.31687539561190214	0.0749523090316672	0.18842692935282004	0.06255414528224042	0.05338712304027565	-3.24984	0.8974031795159321	3.2234403421622755	0.38678795205649696	2.1906087253434534	0.46297711953373405	2.915884443252653	1.2817110914782297	-2.08132	0.34927092909010005
348	114.026	22.5283	0.018244790881393958	-0.15067	0.20848899262529852	-0.190244	0.6584985052929294	-0.572922	0.041937364134467234	0.13772317192918335	0.047943873109184514	0.45504687575233144	0.03168594975776018	0.2575971359042562	0.05192696779450265	-0.11264	0.019785866800813515	0.0028111460402826726	-0.0279838	0.06855482618571561	-0.196636	0.03918189195309442	-0.0267314	0.1782798409499388	0.04713349259867841	0.042140504724510655	0.08401723834319212	0.21711326670653627	0.0692457500595968	0.08823206489342696	0.0405035338196198	0.05684707087637349	0.04894721809893685	0.07203398647038786	0.27490443484405264	0.07456958498810981	0.1458573112393471	0.06169411717740916	0.053435533042275614	-3.21361	0.8897571943489527	3.268189900181188	0.5706432876708496	2.0958962234555707	0.4575869238254978	2.9195410559120494	1.2820354891935224	-1.98145	0.4042286276785007
349	114.026	22.5284	-0.45972	-0.66593	0.11269619434454024	-0.572416	0.6354508088103731	-0.550663	0.041621368211216	0.13857245210768232	0.06400877631231805	0.40046979807220173	0.03131140311280345	0.25080706016876264	0.05202378160158381	-0.109328	0.02233026892841035	0.003125735138260837	-0.0899738	0.07008448110255024	-0.179421	0.04047811828585634	-0.0266699	0.17326070461322235	0.0471918607072195	0.041902719855159344	0.0845667429490583	0.19865294933158162	0.06926956462986453	0.08612733622909705	0.040564395068048445	0.057483447005007224	0.04937747246245886	0.07208755570092105	0.23892757616622218	0.07422368521948834	0.10303229946061485	0.06094920376638199	0.05349153532142864	-3.17823	0.881960736183659	3.3070037598196707	0.756902466385349	2.0159267678616613	0.45202251927109716	2.9120494276244737	1.282498642326892	-1.90191	0.45223596540685235
350	114.026	22.5285	0.21566488234687256	-0.115147	0.28230751812088595	-0.0666426	0.6091195831442542	-0.520812	0.0412268314851138	0.1395717582600131	0.0766430829086	0.3417717678531903	0.030943877446638842	0.24167983867120757	0.05197960874690461	-0.104838	0.02536340619269778	0.0035237741560103274	-0.145631	0.07248554269822154	-0.147985	0.042595661757109056	-0.0264179	0.16712436014224857	0.04724990570559661	0.041690664909834405	0.08505492538287955	0.17520799404387155	0.06928294749049958	0.08378195328328686	0.04062029443717598	0.05812325828084841	0.050193202056165474	0.07215149051595776	0.2092061486091079	0.07375228979554128	0.08766270845028948	0.05989162355000521	0.05352343106834339	-3.11631	0.8725272753344481	3.347794010046828	0.9011010539787888	1.9506630945595536	0.4466304995306676	2.8846288395071205	1.279646281916965	-1.80373	0.5053155637354335
351	114.026	22.5287	-0.490891	-0.685018	-0.0100704	-0.480821	0.5931512821408298	-0.503216	0.04097578728609294	0.1399608605686957	0.08046725959565976	0.30076155381612835	0.030626937424127667	0.23631675350343714	0.0521069590440026	-0.102759	0.02705880888412439	0.003755350961252111	-0.182579	0.07304257123016439	-0.147868	0.04327920955911222	-0.0264043	0.1629839494364647	0.04730788219864961	0.04162697403166262	0.0847129401691276	0.16006973945607728	0.06930801759400171	0.08247471206372305	0.04069693943231438	0.05837036187080672	0.050475136073996056	0.07220086602798571	0.19256027063091394	0.07324776768132187	0.08289374664426157	0.05944120712907713	0.05357362683931609	-3.08752	0.8661513765091471	3.362263624116363	0.9498815580595901	1.8789407344456668	0.4418960242599449	2.865323777315524	1.2803655451944964	-1.76047	0.536081940313275
352	114.026	22.5288	-0.688311	-0.579491	-0.384305	-0.304006	0.573817523650276	-0.480432	0.04062592922258354	0.14026550486308795	0.08059616579452288	0.24866890205931463	0.03021140220927097	0.22866594827343878	0.05224548319371081	-0.0999651	0.029151245118575836	0.004072769176644791	-0.219212	0.07476662290207811	-0.143616	0.044384080651533264	-0.0263417	0.15737871609363674	0.0473864239639546	0.041543357512147244	0.08400535251056013	0.14342746383303195	0.06933944113350962	0.08156072480984587	0.0408056048173956	0.05870732003618863	0.050654396602508235	0.07227108220873132	0.17802610124907983	0.07294995610193974	0.08044398979056465	0.05853626886756259	0.053633239289870765	-3.05271	0.8573326667040002	3.3763641954571058	0.9594170298183239	1.733760713699834	0.43570299551593483	2.803628202257401	1.2803506632853128	-1.70277	0.575492890524973
353	114.026	22.5291	0.03902585314091808	-0.0416598	0.05392705875155803	-0.0149012	0.5545745803681073	-0.454631	0.04018891023079263	0.14045629135736992	0.07580160673346527	0.18638197346930996	0.02960854466624254	0.22349996810633227	0.052562616192075015	-0.0973756	0.0315788183129648	0.004435714278789355	-0.259192	0.0766206438533884	-0.143495	0.045002337754354416	-0.0259537	0.151083892292419	0.047503026154339795	0.04170165499791819	0.083007118988189	0.1280438828284762	0.06939453645338109	0.08028065684968576	0.04098853830258782	0.05935294310241064	0.051057069340475984	0.07237021850358705	0.165034335183842	0.07274800331780884	0.07987408698147186	0.05779982560869506	0.05359672551599485	-3.00913	0.8460284214360739	3.3681227127408184	0.9131940447692325	1.4556101342145469	0.4266696800566341	2.7839828032897707	1.282373521203523	-1.64062	0.6185004098527526
354	114.026	22.5293	0.08058797765996634	0.21588286251821986	-0.466713	0.5473007144929212	0.5470810732702357	-0.442218	0.03992224251465952	0.14022657855584578	0.06816745840730083	0.1455786228503343	0.02907854802491803	0.2230200379777642	0.05283554267527536	-0.0973641	0.032908674591430744	0.004611229136908483	-0.281564	0.07741884420604452	-0.150116	0.04441325537416464	-0.0261033	0.14762680611450707	0.047565948898601045	0.04204613707139446	0.08210219223719334	0.12000774188655214	0.06944077098353872	0.08060386473015108	0.041113167650110055	0.05964424857487719	0.051435275763706725	0.07242807865724883	0.15998137038674962	0.0723547650751724	0.0805738844368903	0.057547707590438944	0.05366413950880595	-2.99552	0.8393029770049151	3.3350644868455017	0.8302757399018647	1.2130769278864966	0.4187532426996129	2.7668653199744186	1.2851245889133995	-1.63241	0.6398074882034841
355	114.026	22.5305	-0.0960511	0.07357545406567861	-0.140927	0.04487603114606123	0.5088585086113598	-0.337731	0.0376804570859095	0.1353318940432032	0.04480044526242853	0.06625840014580779	0.025193909341857664	0.21563056384876297	0.04673096257864022	-0.0874236	0.03881255455944323	0.007458455757876814	-0.390404	0.10644695677353155	-0.120899	0.04543803071127211	-0.0214146	0.1291751918550972	0.046998631073154495	0.0437297352569527	0.08145749513077737	0.10410901193378712	0.06924891967509897	0.09068235635111378	0.040552329146379636	0.06013595613478211	0.05268784334169218	0.07244699302906504	0.14544305306969307	0.07065306150539759	0.07901168159824146	0.05348635708832565	0.0532224440816009	-2.61452	0.801735204313908	3.0947338978386894	0.5499855500160282	0.636432897739418	0.3638166408958012	2.377866792674213	1.1523619866557575	-1.45377	0.7366510393628247
356	114.026	22.5303	-0.65714	-0.941341	0.2897832637617285	-0.946923	0.510904380092113	-0.359357	0.03800082048006226	0.13678246534530292	0.04813919750019082	0.06865002146860374	0.025864290577195612	0.21817969215328675	0.04878703945258925	-0.0894882	0.038623210417081465	0.006784456224592027	-0.377552	0.09900768423261554	-0.12536	0.04492064512601911	-0.0232166	0.13258647404612572	0.04720565632336857	0.04376000278725255	0.08145240770754511	0.10551411147878961	0.06934100536392139	0.09018557324970478	0.04080719404020398	0.06053411649988292	0.05290907265983753	0.07250112020867576	0.14700732418626003	0.07107600065840085	0.07919607875236404	0.05449266130936653	0.05343235046017511	-2.71036	0.8050056590623109	3.1257416963681766	0.5910101230283409	0.6506240777320457	0.3730013783540119	2.419230529800962	1.1955499661290945	-1.47831	0.729992201250576
357	114.026	22.5302	-0.532453	-0.261695	-0.0894345	-0.443019	0.5145551630047669	-0.37645	0.0383142137897613	0.13776727102538255	0.05053540348305627	0.0780184964569745	0.02643882942528806	0.21998076287442683	0.050479418074961424	-0.0913922	0.037839716977919644	0.006221168074553527	-0.364834	0.09359311690461242	-0.129613	0.04444179631241153	-0.0243573	0.1351692409945191	0.047391174463315026	0.04367390303975466	0.08139897543573907	0.10710893155693005	0.06942002350067178	0.08876403108128508	0.04104326462365304	0.06069998030702871	0.05268134693210953	0.07254798254480585	0.14861896136369485	0.07124205578559413	0.07949815989660307	0.05525111078100778	0.0535656020105889	-2.78502	0.8084672773708087	3.1544529212325805	0.6208358669446861	0.7284032743385781	0.3808530751222262	2.4782646776483244	1.2299074778245191	-1.50564	0.718275427290872
358	114.026	22.5301	-0.511672	-0.0413591	-0.347589	-0.164083	0.5279748936992583	-0.395396	0.03876964974686839	0.13851490899123442	0.05314906466262304	0.08382632949662218	0.02708132927893121	0.22269775863142685	0.05243117615907232	-0.0944744	0.03695084809232377	0.00556309938619464	-0.346146	0.08750181064696257	-0.137013	0.04355824147942562	-0.0253936	0.1382171172333899	0.04761921207348578	0.04344661388254363	0.08135605335214299	0.1082790209293351	0.06951959903538815	0.08668443342187965	0.041347214167351536	0.06060465715848692	0.052698688152922064	0.07260052553701328	0.15035870759197997	0.07131444756858084	0.0801780633580431	0.05617486793608722	0.05367941773889393	-2.86069	0.8141598329480803	3.188163509490165	0.653289613651386	0.7741696293257841	0.38954956091081266	2.569062862158786	1.2680703456068116	-1.55886	0.7011720668472636
359	114.026	22.53	-0.0960511	0.5416471794746472	-0.726816	0.6307648653383423	0.5321412577116187	-0.401028	0.03894339789077811	0.13885075239225522	0.054526265855953736	0.08816984753028048	0.027404410421941708	0.222540175629534	0.05299453225150591	-0.0950164	0.03644842264041054	0.005353908992322533	-0.33795	0.08547306164227025	-0.138118	0.0436647206329824	-0.0255299	0.13925886828959233	0.04769515723206535	0.04323095109369146	0.08133054415966466	0.10902784966963674	0.06954324543134721	0.08546891755693865	0.041437130345968604	0.060438561432598466	0.05252572937158669	0.07261535997517657	0.15106814288779277	0.07155224786955063	0.08020306751994698	0.056478006657037894	0.053677416020477424	-2.87973	0.8165063321061147	3.2118366327711265	0.6704278991286483	0.8086910619391494	0.3940628633588178	2.603755634102651	1.2789141479885737	-1.57211	0.6939155929194384
360	114.026	22.5299	-0.397376	-0.592536	-0.0878543	-0.309522	0.5276615084095289	-0.402159	0.03897426266435894	0.13887700290201066	0.056156293841127004	0.09145263724992672	0.02759279300687205	0.22092257544553123	0.053108105899708075	-0.0943279	0.03630351303921395	0.005319437310628117	-0.334373	0.08537549194181449	-0.136144	0.044240586635505466	-0.0254895	0.13955423007157167	0.047724522367258035	0.04288504960715379	0.08143221368644007	0.10951791812221488	0.06954265036631051	0.08483681122189463	0.041462572557349815	0.06037156349642115	0.052421133972217	0.07262579512733267	0.15076266333947508	0.07169137251964428	0.08012632500165205	0.05644128210946905	0.053668170814532165	-2.88174	0.8166506594751735	3.238354722081146	0.6896078504921945	0.8350472581835561	0.396775113711214	2.604088629259037	1.2808685670974829	-1.56246	0.6925358207331926
361	114.026	22.5298	0.007854259751631896	0.3908099989684946	-0.225474	0.23332869921316862	0.5227269862309397	-0.403273	0.03901569998778008	0.13905984101899274	0.05820874993543754	0.09585170894764646	0.027797596945200634	0.2189918210814377	0.05297166408865623	-0.0936978	0.036217813023184525	0.005305176263156859	-0.330125	0.0853916657331761	-0.133737	0.044861018110334064	-0.0254145	0.13991907939165274	0.04770897373078524	0.042633986349805246	0.08157165753533828	0.1102007821034889	0.0695218566805055	0.08429477526760672	0.04141557277396324	0.06023558244328146	0.05239402334038401	0.07261133969723785	0.15062080409185993	0.07173596066763933	0.08002249343500303	0.056410516435331605	0.05364912357711522	-2.88219	0.8177853543431886	3.26171331664903	0.7135903780086911	0.869791548826148	0.39983968024541133	2.5979287611386885	1.2790276830834504	-1.55552	0.6912584816762628
362	114.026	22.5296	-0.438939	-0.140575	-0.439582	0.0006438291436434151	0.52664808500713	-0.410702	0.039224313634857066	0.1395295976399119	0.061478810895100953	0.10688133267943281	0.028234716854330696	0.21768645052594388	0.052831135832321005	-0.0934687	0.03561333894433588	0.0051669402202241255	-0.317871	0.08337480158299221	-0.132661	0.045473610768105605	-0.0255823	0.14149720000361843	0.047671059297333285	0.04230384034492454	0.08171342363431268	0.11213974685866969	0.06948761017540833	0.08278726600339718	0.041316708506956866	0.060132954787787726	0.05219626973556671	0.07256430724170011	0.15153856832575519	0.07216446865915638	0.07996667481670389	0.05653008134748407	0.05366171293561333	-2.90255	0.8228118739759422	3.298272603675145	0.7523710078558633	0.9531083819382606	0.40632735509333956	2.6294678038650425	1.2786869463095143	-1.55437	0.6822966300993888
363	114.026	22.5294	0.27800806912544496	0.49857203303362085	-0.470308	0.7483163217308262	0.536278460039707	-0.427112	0.03961639369181738	0.14004033271542848	0.06562346429633381	0.12490725889185071	0.0287175145954059	0.22009614866259564	0.052829661007182144	-0.0955675	0.03413428069325217	0.004859482425252548	-0.298645	0.08001682381301642	-0.141723	0.04494928314062948	-0.0259568	0.14467032357866053	0.04761173901949505	0.04216393718970623	0.08194516236336814	0.11574026867558572	0.06945997501563458	0.08138005464592281	0.04119731482501249	0.05985793773784801	0.05169568150126588	0.07248629796574209	0.15574665379809866	0.07222976242183002	0.08035583631981541	0.05712819432215875	0.05368541172335133	-2.95232	0.8320719744262249	3.3213296017720446	0.8008217008020646	1.0792031185097697	0.41343974841542835	2.7045465823316768	1.2823569019383567	-1.59657	0.6602926918066901
364	114.03	22.5271	-0.771436	-0.681418	-0.624028	-0.147407	0.7868522748549999	-0.81919	0.04519177296079364	0.11119235362602295	0.06385104044263709	0.18330678353651703	0.034147801471662825	0.6184824933299491	0.05429819612312223	-0.133335	-0.0174688	-0.00134659	0.05542093122098077	0.04767403114227288	-0.108318	0.019182584280282553	-0.0315164	0.20239974942657626	0.04740204613863823	0.046425643901040176	0.08365448514775732	0.11732881456631396	0.06948336897320691	0.09931125699095544	0.04150404883039579	0.04714674121580349	0.043944008064119904	0.07179381110594515	0.430177484850715	0.07254790429045374	0.07059613662148687	0.06416513963467853	0.05388048794239914	-4.04739	0.9533717770034623	2.3950632513151136	0.7632709750093879	1.5623338922674659	0.4914528753611583	6.227717904993147	1.308262631075081	-2.82809	-0.397524
365	114.03	22.5271	-0.833779	-0.44225	-0.821952	-0.0118272	0.7857380791741126	-0.82239	0.045184164041603615	0.1111887814923667	0.06440446940197711	0.18096439522523794	0.03419899035553688	0.6138974949504643	0.05419151807697019	-0.133414	-0.0173978	-0.0013186	0.05413128565567808	0.04811675111846414	-0.107342	0.019209867417734373	-0.031379	0.20261160115694302	0.04738295642997354	0.046351572755861326	0.08372231602484437	0.11718861965566679	0.06946807570712243	0.09865111554057257	0.04147015748672332	0.047114842917482476	0.04392086453118922	0.071788936738093	0.43020574627301117	0.07251325980724235	0.07057787036456675	0.06414099801795305	0.05384992316161713	-4.05895	0.9535952892340206	2.39881356514071	0.7692628735075276	1.5442147518842901	0.49229793696488594	6.222914881261374	1.3067593990767845	-2.83168	-0.396116
366	114.03	22.527	-0.428548	-0.121563	-0.17469	-0.253858	0.7846671141754377	-0.82496	0.04517011460604915	0.11135305127288396	0.06592068221347239	0.17975703073680116	0.03424167601280599	0.6127656347204422	0.054083860015821876	-0.133515	-0.0172702	-0.00128177	0.053401908575025143	0.04863988984116316	-0.106999	0.019236065868313685	-0.0312356	0.2028482166073991	0.04736279509132068	0.04616383775124519	0.08412739041449349	0.11682853832751028	0.06945253177136551	0.09847662533138199	0.04143326072418034	0.04708989063287141	0.0438955220487129	0.07178434307062692	0.4301984920464824	0.0725026102618874	0.0705228787788854	0.06414472126100391	0.053819239301436526	-4.06688	0.9537045801236224	2.4121272558168196	0.7835816835478062	1.5386397305843271	0.49302271838740147	6.222447536747276	1.3053247335722886	-2.83532	-0.39344
367	114.03	22.527	-0.553234	-0.0460112	-0.764084	0.21084911752861868	0.7833976467842121	-0.828077	0.04515920335973138	0.11145895427333057	0.06682625415205663	0.1785685162512487	0.03429559092823347	0.6153857881761224	0.05396386264831704	-0.13361	-0.0171627	-0.00124737	0.05236252197565007	0.049674043081267404	-0.10644	0.019238580485816198	-0.0310781	0.20315709477372867	0.047341323476652715	0.046002535239878926	0.08435549870584659	0.11630299261831158	0.06943549171519053	0.09872543562809563	0.04139480861349356	0.0470576014630233	0.04386700836303144	0.07177913317330809	0.4302519400274052	0.07253971965005807	0.07044716089664739	0.06414758382667937	0.053784887050014316	-4.07604	0.9539066515958834	2.422887210283759	0.7921979619263987	1.5353733573931578	0.4939201852117159	6.233305371214729	1.3036384139900654	-2.83929	-0.391244
368	114.029	22.5269	0.018244790881393958	0.42941993940480455	-0.4621	0.48034434010226296	0.7821628588377333	-0.82957	0.04512819148599112	0.11164081702513866	0.06682671135176921	0.18000931801427494	0.03432050706860034	0.6078893904188867	0.05384608938308207	-0.133773	-0.0168962	-0.00118633	0.052126070282577874	0.05025511972159029	-0.109544	0.019341898424353212	-0.0309111	0.20351714812351812	0.04731731859246372	0.04588354239852957	0.08449086395879186	0.11548774880823222	0.06941834770335621	0.09800923051553471	0.04134826756613195	0.04704689212645855	0.0438410953571905	0.07177498184026763	0.43004968650854236	0.072511332505891	0.07027287355704795	0.06415562922998777	0.05375193061672784	-4.07617	0.9537351825591135	2.43313421739461	0.7909341699282674	1.558687565320725	0.4944010942937068	6.202368768955233	1.3022574475934512	-2.8434	-0.385397
369	114.029	22.5269	-1.14549	-0.41338	-1.0522	-0.0932985	0.7807590868996609	-0.832712	0.0451046749800676	0.1117649331625244	0.06689975169825559	0.17956100273500789	0.03435716374469863	0.5994701071531208	0.05372558889230108	-0.133903	-0.0167084	-0.00113534	0.051513595963820644	0.051151194225395644	-0.112265	0.019442025638797725	-0.0307447	0.20399120624871078	0.047294400335354946	0.04577855728134356	0.08469977233951823	0.11539583770379931	0.06940123618660482	0.09720414377396748	0.041305083250587134	0.04702663948175635	0.04382825701528865	0.07177052883619381	0.42994601447812214	0.07248331487713698	0.07050256358558558	0.06413187567698482	0.05371796997499642	-4.0821	0.9537001137606049	2.4414254139912073	0.7898457085585611	1.5560440160407623	0.49505117822857936	6.167125020380731	1.300701624697425	-2.84739	-0.381224
370	114.029	22.5269	-1.14549	-0.379548	-1.12274	-0.0227573	0.7798921436256385	-0.836042	0.0450741804706363	0.1119970955910185	0.0668215323235288	0.1793671310862932	0.03437456218064241	0.5930377876494526	0.05362216508577461	-0.134033	-0.0164611	-0.00107805	0.051378565503004237	0.05143775816358721	-0.121791	0.01958368743607692	-0.0306222	0.20454755161358143	0.04727353953429195	0.045641189811455186	0.08510740924835505	0.11604074728902099	0.06938648139391458	0.09680506332041001	0.04126408389644979	0.047017437441209016	0.04382101478847384	0.071767295384336	0.4297212263730369	0.07240899859468453	0.0725055898288167	0.0641146896369021	0.05369667493085695	-4.08727	0.9534758961287372	2.453860121825945	0.7851435370160833	1.5457254048833908	0.4954071958987845	6.126102987883886	1.2994875936258956	-2.8507	-0.375644
371	114.029	22.5268	-1.18706	-0.441283	-1.07943	-0.107629	0.778381957433905	-0.840911	0.04505359764689107	0.11224704317613306	0.0671317375239276	0.1787547770284187	0.03441392768807759	0.5875393298481479	0.05350361136943276	-0.134158	-0.0162984	-0.0010319	0.05063791612210896	0.052370431814295536	-0.148316	0.019693513829115203	-0.0305003	0.2053042781649817	0.04725199375253585	0.04543108242036222	0.08584631542954814	0.11679253297945923	0.06937005354157644	0.09652797298011143	0.04122391739707546	0.046996868696938365	0.04381905817422548	0.0717630445082243	0.4296566702080051	0.07235888684339153	0.0937838690255068	0.06407219574933577	0.053674762310288796	-4.09592	0.9534750614512049	2.470710297798758	0.7819990547995143	1.5305325817349729	0.49609198683192385	6.086726072339717	1.2978779006875376	-2.85462	-0.371947
372	114.027	22.5247	0.10136903991949046	1.1425902448242702	-0.385123	0.4864916836449688	0.6223769354661033	-0.639099	0.044843264655197126	0.11349652666924008	-0.173894	-0.110605	0.036637657986310954	0.2373664628278803	0.04831801645080424	-0.13228	-0.0191309	-0.000613139	-0.0313733	-0.14743	0.14748787818614045	0.012765634801712708	-0.0255743	0.1991453071430565	0.04654124308527513	0.04328677160769772	0.10439797467716733	0.1493371496123031	0.06874005889712387	0.07631817257020247	0.040143857732490705	0.04799824347438947	0.04610821521492492	0.07156651377157539	0.4403259920477625	0.1799086954410736	0.2972822512210353	0.06233085109204499	0.05267035080317603	-3.20921	0.9635166936352154	2.621967923545883	-1.66569	-0.740641	0.5329884578822189	3.110222045863782	1.2036216542212814	-2.75593	-0.414913
373	114.027	22.5249	-0.0856605	0.6334433057570023	-0.125761	0.04010055110688211	0.6550895208368566	-0.654022	0.04507402810022749	0.11173214615140817	-0.172586	-0.151333	0.036402280452092414	0.24875101349055717	0.04952594629027023	-0.132749	-0.018554	-0.000890249	-0.0136715	-0.127541	0.2631142871398572	0.014171802288642416	-0.0269223	0.20017320221989307	0.046706467811136826	0.04314382011358974	0.10292800018624113	0.15256643129607567	0.06887456819646279	0.07616139149170785	0.040411158173635796	0.047406376509357556	0.04459657454263324	0.07159730760844724	0.4391286162059001	0.17095588440409726	0.3032839919747304	0.062153352128587525	0.05290458203291892	-3.26728	0.9650489581547828	2.589760152374963	-1.67676	-0.991913	0.5285300714808974	3.266103843673079	1.2255512716926018	-2.80023	-0.416041
374	114.029	22.5268	-0.833779	-0.16961	-0.892068	0.05828902702686478	0.7766974063069176	-0.84236	0.04502884895798563	0.11240197820522677	0.06585151309687946	0.17761133625809905	0.0344544636425214	0.5798420951530493	0.05337281714131237	-0.134328	-0.0160885	-0.000978588	0.049918465988936886	0.05408163505848869	-0.201147	0.019825658160567305	-0.0303629	0.2061427722332789	0.04722828932750528	0.045315989877564404	0.086343191621375	0.11846525155071706	0.06935208019688802	0.09626649381327775	0.04117940359009357	0.04698064464349491	0.04381632756661646	0.07175858930522692	0.42956569438511355	0.07235834611405764	0.18278594501956547	0.06402686016004033	0.05365027035051	-4.08629	0.9534295990636545	2.480404345329685	0.7626717504912959	1.499269481414645	0.49680504960639166	6.023301277365868	1.2961046661237254	-2.85922	-0.36718
375	114.029	22.5268	-0.729873	-0.124556	-0.819064	0.0891907912324219	0.7754668229778005	-0.843184	0.0449869035098583	0.11278863344073946	0.06299351932659289	0.1756776624402436	0.03447428248898558	0.5590371643771451	0.05323773032754284	-0.13446	-0.0156868	-0.000902349	0.0495167598670736	0.05552754048188406	-0.160206	0.020035795698289255	-0.0302023	0.20733669068385702	0.047202188068840134	0.04511087088161581	0.08738734417789985	0.12195499176336294	0.0693335189138443	0.09512663997704547	0.04112764556006954	0.046966906083499516	0.043794053286640926	0.07175500000494803	0.4292153032682618	0.07236557589822368	0.2741401988786365	0.06400191382974924	0.05362311287148102	-4.06674	0.9530681807429978	2.500253957338354	0.720854031201052	1.440512273422331	0.4972238973161633	5.876767691069963	1.294451204355614	-2.86287	-0.358195
376	114.028	22.5268	-0.677921	-0.169504	-0.387516	-0.290405	0.7736682752943522	-0.850288	0.04494330515671578	0.11326021606691923	0.05784240416066858	0.1824942534199367	0.03450605583420875	0.5371737258072196	0.05307751793322474	-0.13457	-0.0152099	-0.000820723	0.04816723216636353	0.058257804220815335	-0.0603468	0.020260300486514837	-0.0299678	0.20975958203663148	0.04717270962023368	0.04484448095319125	0.08973439178178924	0.12306039268142156	0.06931194539638665	0.09470945231894909	0.04107005888248951	0.04694280358364341	0.04373200041609718	0.071750679841071	0.42882604481066244	0.07247867990458556	0.31987728554312184	0.06396691350244284	0.05357739212600747	-4.05363	0.9527395292433734	2.525622187156998	0.6445957119910759	1.4829649852684719	0.4978370703184391	5.671806906856582	1.292365274787923	-2.86668	-0.347799
377	114.028	22.5268	-0.86495	-0.226363	-0.606233	-0.258717	0.7726556137209883	-0.846815	0.044863587832829774	0.11401143894330137	0.04945144221156527	0.2183971399182698	0.03448102797285597	0.49057927969759774	0.052933937767937055	-0.134829	-0.0144267	-0.000695637	0.04882349105124204	0.05823032894934724	0.034062490160075676	0.020663833849517855	-0.0297588	0.2127790123137536	0.047142748066226974	0.04459512292370434	0.08968313786372879	0.126566976204051	0.06929270196092378	0.0933787402853266	0.041004819026609844	0.04697493125886383	0.04370954910269405	0.07174941325286023	0.4278985139859367	0.07266605584506831	0.34977090911497905	0.06398909572608687	0.053545014931930604	-3.97979	0.9516540650070846	2.5565898571096684	0.5514017839864775	1.7255460031388474	0.497614135357297	5.253650651086012	1.2909199217191003	-2.87023	-0.330058
378	114.028	22.5267	-0.45972	-0.0889331	-0.601162	0.14144257799189008	0.7705428336472723	-0.834992	0.044819504553590545	0.11452734384211097	0.046336143582081296	0.26498708683686684	0.03451450634682763	0.45692708502031554	0.052770134058962304	-0.134932	-0.0139528	-0.00061455	0.048024043615848507	0.0622305967778031	0.04700923569385354	0.020858734667934344	-0.0295674	0.21428249044863187	0.04711438538185159	0.04434607099958036	0.08984063828391396	0.13357999668048998	0.0692714660995024	0.09393952715460764	0.04094930536171716	0.04695516805120985	0.043695835034502514	0.07174556468492406	0.4275609817257099	0.07325119332921871	0.31322272670045437	0.06399187938356238	0.053512187093369315	-3.89669	0.9512912922526412	2.582581528884368	0.5157592874134536	1.9837332940701407	0.4982499763647353	4.864055620253393	1.2886698221820447	-2.87363	-0.319316
379	114.028	22.5267	-2.10142	-1.42167	-1.16916	-0.93226	0.7673909867644951	-0.833283	0.04482334170458421	0.11464490729045249	0.04854868535718459	0.2842271234440849	0.03461251968421736	0.4530162211706231	0.05259154556361843	-0.134976	-0.0140346	-0.000603681	0.0444037793054638	0.07206287473912466	0.03791558328991118	0.020714085625059386	-0.0293832	0.21526982107564374	0.0470885900528859	0.04408686391400628	0.08977701656150464	0.13184152238089367	0.06924907476410255	0.0974322136347146	0.04090936370009931	0.04688710650762367	0.04368814256947465	0.07173779034646424	0.4280897750655612	0.07447608424991183	0.2910874035530564	0.06393916950659695	0.05346968698834909	-3.87088	0.9518939015638916	2.6004323535934275	0.5407696448001783	2.155824040190807	0.4998264569183797	4.64955279440778	1.2855625413575125	-2.87875	-0.321245
380	114.028	22.5266	-0.896122	-0.533101	-0.507141	-0.388981	0.7653582476806616	-0.819249	0.04476508131464424	0.11508548520779194	0.04760311572872947	0.33510306407578405	0.03463312937512571	0.4134118053730367	0.05239739462615049	-0.135037	-0.0135814	-0.000520116	0.04324483220621483	0.07960626226188217	0.04771415106615362	0.020912613892066376	-0.0291767	0.21616827919118456	0.04705526173841631	0.04390378609779672	0.0896998891747914	0.1421998098966387	0.06922528837404017	0.09697729471562323	0.040846676812099955	0.04686354901339609	0.04369136896152994	0.07173298709943528	0.42784833658532895	0.07670037547079217	0.25865701436984995	0.06390826611263964	0.05343174676222923	-3.78987	0.9513299822556859	2.6213111769321285	0.5306931387169149	2.356564782466036	0.5002959205889462	4.262975231319123	1.2827823146344401	-2.88149	-0.310848
381	114.028	22.5266	-0.251909	0.23888616880257113	-0.510972	0.25906282323669916	0.7627239144496639	-0.795423	0.04467510803081272	0.11596572036457294	0.04607627818840086	0.40902174412861436	0.034650278213829384	0.3629597307803899	0.05212867284428875	-0.135261	-0.0128082	-0.00039296	0.0410267904152032	0.09200533078133002	0.06439634194657277	0.021253266797619914	-0.028903	0.21671935057722908	0.04700970954758271	0.043558347761341064	0.08984601829231412	0.16135187414042873	0.06919301600508806	0.09544281153678866	0.04075929254675885	0.04686092196310097	0.04366672185453155	0.07172743800208484	0.4272715176445903	0.08251200074073173	0.23794985265880284	0.06387872512396521	0.05338520769699827	-3.67029	0.9503378868059813	2.662307601747349	0.5128360617884217	2.5349674201653962	0.5007771046037565	3.8029027533465545	1.2789395886713932	-2.88643	-0.293316
382	114.028	22.5267	0.880658874651644	1.07876302310014	-0.100039	0.9806974921709487	0.7647006731991493	-0.752992	0.044511901468676875	0.11757155960887888	0.04199251557329522	0.5129380221044567	0.03457793270506373	0.307289436641006	0.05186724997223618	-0.135666	-0.0110224	-0.000165502	0.04154984519074699	0.08873452220661987	0.0763989710019465	0.022122103686591545	-0.0285352	0.21528160764414292	0.04696321824333051	0.04330745039615431	0.08969375603947304	0.19298252892932458	0.06916297026048741	0.09430849598553318	0.04065465983991815	0.04697324912729956	0.04373027215019928	0.07172876915256837	0.4252498326331845	0.08680995436512384	0.2331159726605875	0.06398725356487418	0.05333139384938912	-3.49771	0.9478034754357628	2.7148113900355404	0.4681765758010498	2.657950566562989	0.499948636891004	3.2583430944349265	1.2758008596423813	-2.88816	-0.252054
383	114.027	22.5266	-0.106442	-0.282697	0.04307555969362898	-0.149517	0.764706363046147	-0.729902	0.04440390568908539	0.11862208491177965	0.040828117359133415	0.5428824268348971	0.03460340114602829	0.2875913762485616	0.0515362441500653	-0.135935	-0.00993224	-1.92716e-05	0.03752124882653358	0.09483773016756805	0.050968534002220844	0.022721883214915983	-0.0281886	0.21464772203401758	0.046912245124483644	0.04310511842637534	0.08996201844005712	0.2017898700003652	0.0691255062822044	0.09395639922560163	0.04055764386972081	0.04699701283096895	0.04376707381967047	0.0717232212256828	0.4245176482695669	0.09401420958357666	0.22803471385945617	0.06386238202246518	0.05327231605004882	-3.40046	0.946531242989069	2.7519257397329566	0.4538372756313569	2.6903353812256015	0.5005880319307919	3.0609024890153256	1.2706912737734455	-2.89242	-0.226934
384	114.03	22.5266	-0.875341	-1.31581	-0.750736	-0.124605	0.7781582887375551	-0.841225	0.04536565126268944	0.11008148611115152	0.07096458451552784	0.17062018653386618	0.03465854357229908	0.6783509063029403	0.05383117506404572	-0.132981	-0.0187995	-0.00150762	0.043153927545412446	0.0595812529617089	-0.0840755	0.01841509641705963	-0.0311313	0.20344987390102456	0.04735565524113968	0.046077382607248654	0.08460117160327953	0.11583474299711775	0.06942355327603014	0.10519893991790187	0.041458648002082134	0.04687464364880831	0.043902636519089155	0.07176533722965796	0.4328495401910452	0.07354949811666972	0.07219175909324402	0.06387999023076503	0.05376855710981242	-4.1348	0.9579774798106595	2.389056840521017	0.8388132595645629	1.4729621020362744	0.4992332131790441	6.448267509466644	1.2984305484670464	-2.83694	-0.42821
385	114.028	22.526	-1.23901	-0.423987	-1.07819	-0.160821	0.7361414173675452	-0.851144	0.045082815972436394	0.11208871902488692	0.05527344988086332	0.17712304720450045	0.03523579592421723	0.5517749301338535	0.051982440285181085	-0.134109	-0.0171609	-0.000955852	0.024142094565472727	0.13511785696148518	-0.18143	0.01848678238855129	-0.0291262	0.21335787964448338	0.047029392042459255	0.04389319673940931	0.08956305220001241	0.11590059089807948	0.06917511060600617	0.103331616261311	0.04088090614807366	0.046663747374479515	0.043697539253277365	0.07169448957730015	0.43344253069398697	0.09928383909462599	0.3020760846646138	0.06331505948491596	0.05336273350036635	-3.98928	0.9586093720228098	2.5536695285683892	0.6171456702639669	1.5282324777814005	0.5093710095370323	5.339846119686088	1.2715579272361734	-2.87394	-0.392721
386	114.028	22.5233	-0.00253627	-0.12649	-0.0366939	0.03415759263587203	0.649552347386072	-0.651838	0.045653224491908465	0.10710407231173168	-0.179662	0.030953379301442215	0.03737962076642465	0.2663435107150971	0.049058780093215584	-0.129762	-0.0244304	-0.00177271	-0.0215386	-0.164608	0.09468103318901172	0.009902826879044117	-0.027348	0.19666174797587976	0.046762695765533234	0.04473099393807615	0.11112219991827979	0.13729776283904138	0.06881050195039304	0.07453236608948724	0.040628904752313934	0.04848531579906101	0.045747816853578364	0.07155013909788686	0.44359130465640817	0.19120300328083922	0.2877969220393584	0.06298229694817514	0.05294930903807839	-3.31451	0.9762744372311719	2.3944040335880397	-1.6168	0.22544707693256347	0.5432255209149967	3.573528182310916	1.2074846809751016	-2.67632	-0.534022
387	114.028	22.5232	1.1300316217659334	0.8876183023640779	0.022963922644840176	1.1070676991210933	0.6501157265246539	-0.651926	0.04570812001211701	0.10686185450347835	-0.178484	0.03511951472323356	0.03746159792620733	0.268065185916977	0.0490475920087723	-0.12951	-0.0248376	-0.00185698	-0.0218308	-0.16488	0.10453899017483695	0.009685542351448816	-0.0274104	0.19653354163665213	0.04677559828026743	0.044860714471634845	0.111395599432605	0.1373991414491639	0.068808750173797	0.07455668777486137	0.04065954386710575	0.04855934042450875	0.045817158847098874	0.07154776397530425	0.4438839315606836	0.19136856183925968	0.286864568920033	0.06306854407017477	0.05296004930945635	-3.31712	0.9771787361915851	2.3820809757955694	-1.60225	0.2556021409800976	0.5444307276558127	3.5954545986062674	1.206299612437429	-2.66705	-0.542103
388	114.028	22.526	-1.97674	-1.0962	-1.32682	-0.649915	0.7309178740540065	-0.833355	0.045063717735136066	0.11245234754507266	0.04731253312454883	0.16841518108891929	0.035304426908861125	0.502418256999265	0.05180712166288556	-0.134221	-0.0169405	-0.000908631	0.021870582149726443	0.12593919116268848	-0.166983	0.01843324303438896	-0.0288566	0.2139133984878576	0.047001949521021914	0.04364641753545048	0.09007285479131974	0.11421722380945075	0.06915256866975099	0.09972371846058332	0.040833007277280856	0.04666105273226035	0.04368443473089455	0.07168873858730805	0.43364089680176493	0.1049848807289964	0.30174671638375944	0.06324298135640877	0.05330647217038736	-3.89576	0.9587627363197145	2.576439348171855	0.5252696079652658	1.4745164999797868	0.5105295087079554	5.038101915522236	1.2687559677170925	-2.87651	-0.387793
389	114.028	22.5259	-0.615578	0.2582680401271442	-1.19846	0.5828866626736128	0.7282570510438847	-0.817494	0.045050240746767195	0.11274580813174181	0.03897924015929009	0.156849435056714	0.03536624788668219	0.4608339196126041	0.051662299672182804	-0.134204	-0.0167339	-0.000868613	0.019759879273261907	0.10812124970331446	-0.135629	0.01837261361234399	-0.0286735	0.2144726350296847	0.04697986197904728	0.043465707296336545	0.09028664056156421	0.11418886462312684	0.06913393360651085	0.0972730602649813	0.04079422226655785	0.04664955606047275	0.0437088953006983	0.07168420510753692	0.4337415507635071	0.10658778550214815	0.2896012069439913	0.06318401277611725	0.053271288580538714	-3.81165	0.958926630454115	2.593902530173355	0.4317276611118466	1.3735965899510927	0.511561342480178	4.737528750069624	1.2664121731408604	-2.87685	-0.382848
390	114.027	22.5251	-0.47011	0.032829756294201984	-0.24002	-0.23009	0.6592321081895984	-0.653873	0.0449922595108101	0.1124918458035606	-0.159218	-0.187488	0.03626891921891051	0.24560733387967176	0.049594118581297045	-0.133161	-0.0175783	-0.000768399	-0.0124156	-0.116178	0.3193372046382149	0.014864746211735752	-0.0269271	0.20131279478739617	0.04670449819142451	0.04301524788276708	0.10024068121565782	0.15593384915774736	0.0688841975213291	0.07767781256726937	0.04038845144004319	0.04726454400672	0.0444537514311193	0.07160532009313081	0.4383331379968039	0.16551581775801544	0.3045954146516152	0.06215281224235615	0.05291651978144124	-3.24805	0.9633388913933606	2.615162095779238	-1.58836	-1.20236	0.526520167527252	3.161872428719264	1.2279282025684917	-2.81735	-0.39543
391	114.027	22.5249	0.10136903991949046	1.118005366285386	-0.414593	0.5159623693193592	0.6243679508192406	-0.636157	0.044730290249056254	0.11458105036083643	-0.173739	-0.13806	0.036486064727075544	0.23510198722513273	0.04834893765012288	-0.132811	-0.0177486	-0.000450858	-0.0309619	-0.13937	0.17950358695498747	0.01388691680800519	-0.025548	0.19985650420585008	0.04653408494713768	0.043201310847162847	0.10407164424739004	0.1522902661560837	0.06874735380469257	0.07701025794326746	0.04010790425733831	0.04783695697608667	0.046007585826344594	0.07157600373161353	0.43919595205125495	0.1751641078806535	0.296519464065249	0.06210848391007934	0.05267827488465538	-3.18307	0.9612371297269406	2.652258649423859	-1.66942	-0.90656	0.5307268237659072	3.0528658584461508	1.205471553435175	-2.77633	-0.385776
392	114.028	22.5235	0.11175957104925252	0.190683286316935	-0.252049	0.36380898912103177	0.641685700526579	-0.651185	0.0455505384230125	0.10781094692213215	-0.178961	0.022775196132094437	0.037361819988225756	0.2605923986625722	0.048773649656165444	-0.129951	-0.0242034	-0.00162839	-0.0246223	-0.165883	0.03476559334798453	0.009880264612942237	-0.0269398	0.1969141687880385	0.04670688780964908	0.04452747297763185	0.10966836210891676	0.13701754947665729	0.06877686837496709	0.07476189705441805	0.040529382988490355	0.04858416742882063	0.045911083451741795	0.071543265496883	0.4435638014468537	0.19189630554507148	0.2988770255949986	0.0629999984913831	0.05287903888273528	-3.30695	0.9752424226733066	2.421223117159387	-1.63184	0.16622101489250826	0.5432323522573244	3.485631169483179	1.2034145614804035	-2.67477	-0.52718
393	114.028	22.5233	-0.314252	-0.382885	-0.193606	-0.120646	0.6424418249528651	-0.649418	0.04561424400906095	0.10753860909746776	-0.179973	0.028501939210948325	0.037467714725163095	0.26253422020000144	0.04873250651876064	-0.129631	-0.0247397	-0.0017264	-0.025247	-0.169007	0.06753816043184446	0.009815017455743674	-0.0270312	0.19672653574399013	0.04671764525561447	0.04467470549187224	0.11062176706385103	0.13704996693995267	0.0687710708346532	0.07478045658877132	0.040559119362652135	0.04869319909679416	0.04601773904240508	0.07153914058047543	0.4439716508372415	0.19374350450979005	0.2900203333961105	0.0630151424729939	0.052896931835547334	-3.30112	0.9763814883965943	2.4071475774369118	-1.62692	0.2079675015422384	0.5448179629956178	3.51073304678675	1.201517865391199	-2.66219	-0.537611
394	114.028	22.5231	0.19488382008734845	-0.523844	0.18053583121150366	0.014347988875844792	0.6435702967675643	-0.649091	0.045675593172992614	0.10727744197391954	-0.180722	0.03291912850175405	0.037560675735552725	0.26436119182049195	0.04871566046819095	-0.129347	-0.0251891	-0.00182027	-0.0255629	-0.169439	0.0860498014511815	0.009640028263431305	-0.027135	0.1965929185262115	0.04673130780072402	0.044815788998817774	0.1115405312208732	0.13715464211146708	0.06876833295943673	0.07480484892750346	0.04059208940466363	0.04877866074483311	0.04608900167343869	0.07153620714408514	0.44430614569793	0.1940592414586678	0.286849403409224	0.0630902940249191	0.05291740762265209	-3.3017	0.977408836229594	2.393742124605895	-1.62023	0.240014687034802	0.5461914535242266	3.5340114392409983	1.2001269504149743	-2.65172	-0.546531
395	114.028	22.5232	-0.532453	-0.444783	-0.408563	-0.12389	0.6580668710568803	-0.652207	0.045764015860732574	0.10634212252163233	-0.175705	0.03992443081787385	0.037393147566261706	0.2734061970282388	0.04938287155991011	-0.129632	-0.024662	-0.00193125	-0.0183234	-0.16224	0.12601371508988746	0.009791591856842087	-0.027778	0.1963683027939241	0.04682785996015959	0.04500482473253799	0.11163807427749396	0.13783708550749454	0.0688500670593838	0.07427891328653453	0.04074446307235105	0.048411295816643336	0.045509498653680126	0.0715590142669425	0.44361710855589503	0.18971361081994934	0.2907568352380567	0.06305366400410113	0.05302372335774016	-3.32135	0.9772818125720005	2.3629049363844796	-1.57388	0.2896494123542902	0.5431098205613915	3.6808050216561607	1.2120142919105255	-2.67773	-0.541908
396	114.028	22.5233	-0.615578	-0.373301	-0.473259	-0.142318	0.6651866047506126	-0.654095	0.04578523479646528	0.10622954050829697	-0.172395	0.04341727684019391	0.03729561909538417	0.27839054476578634	0.049670473850600375	-0.129779	-0.0243659	-0.00195525	-0.015388	-0.15907	0.14198988819116928	0.010367412540465597	-0.0280029	0.19628325354993179	0.04686651746167808	0.04500383471538468	0.11140161692586872	0.1383189327180596	0.06888603296263682	0.07395049456855897	0.04080326802419199	0.04823626397165591	0.045212235710130666	0.07156978480419585	0.44331646565042354	0.18775077221666908	0.2972567614994968	0.06288563521595342	0.05306161417805104	-3.3324	0.976928461430979	2.36045530742255	-1.54751	0.3138925090514752	0.5414104643769077	3.764552845656664	1.2173160694175544	-2.69048	-0.538923
397	114.028	22.5234	-0.47011	0.04027217960382318	-0.807335	0.3372246312383976	0.6724691668180287	-0.658052	0.045806305494778175	0.10625328519427425	-0.16836	0.0464879323263027	0.03721262764468842	0.2839232655583416	0.04992314205417395	-0.129839	-0.0241818	-0.0019811	-0.0127011	-0.155643	0.14693341314513497	0.0108278392330858	-0.0282188	0.19618905166698028	0.04690189755953345	0.04497268509595497	0.1110608609506147	0.13872768159447346	0.06891794235287288	0.07361056708568546	0.04085802120897397	0.048075603252584365	0.04501835427114677	0.07157935900283448	0.44291360357048676	0.1856601109552076	0.3000083760055352	0.06279470759358609	0.05309994648618145	-3.35417	0.9766407731507105	2.362618219649756	-1.51593	0.33510206320751096	0.5399555815835699	3.8570992834200593	1.221868817357433	-2.70074	-0.537154
398	114.029	22.5234	-0.293471	-0.390336	-0.274757	-0.0187142	0.6765266278986894	-0.659454	0.04583079118333551	0.10625679990132965	-0.167533	0.04920133328403938	0.0371768158921607	0.2882523945683078	0.05008072529433184	-0.129846	-0.0241608	-0.00201543	-0.0112888	-0.152942	0.15130751794286895	0.011038830514920085	-0.0283892	0.19608000010336896	0.04692755096597319	0.044973633044679474	0.11196168303036384	0.13900240060851432	0.0689381043684025	0.0733918546132541	0.040900199257524555	0.04800203914912161	0.04492225488590832	0.07158511979276427	0.4428561337749186	0.18403008905425206	0.3032763007078246	0.06277526772738483	0.053131390288782214	-3.36319	0.9766286592830524	2.362646571064602	-1.49635	0.3539603134093329	0.5392781863204312	3.9275801938414463	1.2244616457490318	-2.70501	-0.537835
[truncated: 109 more rows]
[truncated: 38 more columns]
